# Supplementary material for: Integrative Analysis of Drug Co-Prescriptions in Peritoneal Dialysis Reveals Molecular Targets and Novel Strategies for Intervention
Source: J Clin Med. 2025 May 26;14(11):3733. doi: 10.3390/jcm14113733 (PMC12155629; doi:10.3390/jcm14113733)
Supplement: Supplementary file 1 [file jcm-14-03733-s001.zip]

Archive with 4 entries (4 files):
- jcm-3620316-supplementary/SupplFigS1.pdf
- jcm-3620316-supplementary/Table_S1.xlsx
- jcm-3620316-supplementary/Table_S2.xlsx
- jcm-3620316-supplementary/Table_S3.xlsx
