# Supplementary material for: Integrative Analysis of Drug Co-Prescriptions in Peritoneal Dialysis Reveals Molecular Targets and Novel Strategies for Intervention
Source: J Clin Med. 2025 May 26;14(11):3733. doi: 10.3390/jcm14113733 (PMC12155629; doi:10.3390/jcm14113733)
Supplement: Supplementary file 1 [file jcm-14-03733-s001.zip › jcm-3620316-supplementary/Table_S1.xlsx]

## Sheet: Sheet 1
Drug1	Drug2	CoprescriptionRate	GeneSimilarity	PathSimilarity	StrucSimilarity	AtcSimilarity
Acarbose	Acetylsalicylic Acid	0.00576553			0.104478
Acarbose	Allopurinol	0.00453515	0.0266667	0.0113636	0.0428571	0
Acarbose	Alprazolam	0.0194175	0	0	0.0714286	0
Acarbose	Aluminium Hydroxide	0.00142518			0
Acarbose	Atorvastatin	0.00323276	0.00986842	0.00390625	0.150538	0
Acarbose	Calcitriol	0.00390778	0.00489396	0.00240385	0.07	0.5
Acarbose	Calcitriol	0.00390778	0.00489396	0.00240385	0.07	0.5
Acarbose	Calcium Carbonate	0.00475543	0	0	0.037037
Acarbose	Carvedilol	0.00204082	0	0	0.103448	0
Acarbose	Cerivastatin	0.133333	0	0	0.131868	0
Acarbose	Digitoxin	0.0282686	0	0	0.138614	0
Acarbose	Enalapril	0.0060241	0.0103093	0.00847458	0.131868	0
Acarbose	Enoxaparin	0.0111732			0.318182	0
Acarbose	Erythropoietin	0.00536769			0.122222	0
Acarbose	Esomeprazole	0.00230947	0		0.104651	1
Acarbose	Furosemide	0.00350631	0.00763359	0	0.108434	0
Acarbose	Gliclazide	0.0459184	0	0	0.116883	3
Acarbose	Isosorbide Mononitrate	0.0178571			0.0714286
Acarbose	Isradipine	0.0405405	0	0	0.091954	0
Acarbose	Levofloxacin	0.0232558	0	0	0.151163	0
Acarbose	Levofloxacin	0.0232558	0	0	0.151163	0
Acarbose	Lisinopril	0.00937866	0.025641	0.027027	0.108696	0
Acarbose	Minoxidil	0.0536913	0	0	0.0533333	0
Acarbose	Minoxidil	0.0536913	0	0	0.0533333	0
Acarbose	Molsidomine	0.0212766	0.0131579	0.00943396	0.139241	0
Acarbose	Moxonidine	0.0154321	0.0666667		0.0506329	0
Acarbose	Nifedipine	0.0200803	0.00961538	0	0.101266	0
Acarbose	Nitrendipine	0.00271739	0	0	0.0909091	0
Acarbose	Paroxetine	0.015873	0	0	0.119048	0
Acarbose	Phenprocoumon	0.00192678	0.0454545	0	0.103896	0
Acarbose	Potassium Citrate	0.00985222			0.1
Acarbose	Potassium Hydrogencarbonate	0.00431034			0.0545455
Acarbose	Ranitidine	0.0127505	0	0	0.0813953	1
Acarbose	Simvastatin	0.00588235	0.00815217	0.00341297	0.164835	0
Acarbose	Sotalol	0.16	0		0.142857	0
Acarbose	Sucroferric Oxyhydroxide	0.00408163			0.228571
Acarbose	Tramadol	0.042328	0	0	0.0987654	0
Acarbose	Valsartan	0.013245	0.01	0.00699301	0.146067	0
Acemetacin	Acetylsalicylic Acid	0.000641026			0.171875
Acemetacin	Aluminium Hydroxide	0.000476644			0
Acemetacin	Calcium Dobesilate	0.0142857			0.106061
Acemetacin	Cisapride	0.0322581			0.189474	0
Acemetacin	Clonidine	0.0119048			0.0714286	0
Acemetacin	Clonidine	0.0119048			0.0714286	0
Acemetacin	Clonidine	0.0119048			0.0714286	0
Acemetacin	Erythropoietin	0.000536769			0.146067	0
Acemetacin	Ferrous Sulfate	0.00185874			0.0178571
Acemetacin	Insulin (Human)	0.00192678			0.108597
Acemetacin	Labetalol	0.00649351			0.170732	0
Acemetacin	Levothyroxine Sodium	0.00107527			0.173333
Acemetacin	Ondansetron	0.0357143			0.127907	0
Acemetacin	Risperidone	0.04			0.112245	0
Acemetacin	Sodium Bicarbonate	0.000803859			0.0925926
Acemetacin	Tiapride	0.333333			0.164557	0
Acetazolamide	Allopurinol	0.00342466	0.025	0.0263158	0.0612245	0
Acetazolamide	Aluminium Hydroxide	0.00142993			0
Acetazolamide	Amiodarone	0.0177515	0.011236	0.030303	0.08	0
Acetazolamide	Calcitriol	0.00117233	0.0216049	0.0660793	0.0617284	0
Acetazolamide	Calcitriol	0.00117233	0.0216049	0.0660793	0.0617284	0
Acetazolamide	Cefixime	0.333333			0.0952381	0
Acetazolamide	Darbepoetin Alfa	0.0015674	0.0153846
Acetazolamide	Dopamine	0.6	0.0150622	0.107209	0.0425532	0
Acetazolamide	Esomeprazole	0.00707547	0		0.0571429	0
Acetazolamide	Fluvastatin	0.0125	0.031746	0.0131579	0.0684932	0
Acetazolamide	Furosemide	0.00105189	0.0853659	0.0529801	0.183333	0
Acetazolamide	Gabapentin	0.0171429	0.0217391	0	0.0851064	0
Acetazolamide	Levothyroxine Sodium	0.00322581			0.0819672
Acetazolamide	Magnesium Citrate	0.0517241			0.0714286
Acetazolamide	Pantoprazole	0.00060024	0.0289855	0.0126582	0.0666667	0
Acetazolamide	Potassium Citrate	0.0153846			0.0714286
Acetazolamide	Potassium Hydrogencarbonate	0.00657895			0.0882353
Acetazolamide	Risedronic Acid, Calcium And Colecalciferol, Sequential	0.6
Acetazolamide	Spironolactone	0.00859599	0.0847458	0.0934959	0.0810811	0
Acetazolamide	Sucroferric Oxyhydroxide	0.00122449			0
Acetylcysteine	Acetylsalicylic Acid	0.00766773			0.205128
Acetylcysteine	Alfacalcidol	0.00936768	0.00109409		0.0555556	0
Acetylcysteine	Alfacalcidol	0.00936768	0.00109409		0.0555556	0
Acetylcysteine	Alfacalcidol	0.00936768	0.00109409		0.0555556	0
Acetylcysteine	Allopurinol	0.011325	0.0405983	0.128501	0.0454545	0
Acetylcysteine	Allopurinol	0.011325	0.0405983	0.128501	0.0454545	0
Acetylcysteine	Allopurinol	0.011325	0.0405983	0.128501	0.0454545	0
Acetylcysteine	Aluminium Hydroxide	0.00379687			0
Acetylcysteine	Ambroxol	0.130435	0.00219539		0.0769231	1.33333
Acetylcysteine	Ambroxol	0.130435	0.00219539		0.0769231	1.33333
Acetylcysteine	Ambroxol	0.130435	0.00219539		0.0769231	1.33333
Acetylcysteine	Amlodipine	0.00612131	0.0288462	0.0360065	0.0714286	0
Acetylcysteine	Amlodipine	0.00612131	0.0288462	0.0360065	0.0714286	0
Acetylcysteine	Amlodipine	0.00612131	0.0288462	0.0360065	0.0714286	0
Acetylcysteine	Amoxicillin	0.0215054	0.00761697	0.0181818	0.15	0
Acetylcysteine	Amoxicillin	0.0215054	0.00761697	0.0181818	0.15	0
Acetylcysteine	Amoxicillin	0.0215054	0.00761697	0.0181818	0.15	0
Acetylcysteine	Amoxicillin And Beta-Lactamase Inhibitor	0.0149254
Acetylcysteine	Atenolol	0.0222222	0.0172043	0.0113452	0.156863	0
Acetylcysteine	Atenolol	0.0222222	0.0172043	0.0113452	0.156863	0
Acetylcysteine	Atenolol	0.0222222	0.0172043	0.0113452	0.156863	0
Acetylcysteine	Atorvastatin	0.00428266	0.137996	0.320433	0.126761	0
Acetylcysteine	Atorvastatin	0.00428266	0.137996	0.320433	0.126761	0
Acetylcysteine	Atorvastatin	0.00428266	0.137996	0.320433	0.126761	0
Acetylcysteine	Bethanechol	0.05	0.00544662	0.00823723	0.189189	0
Acetylcysteine	Bethanechol	0.05	0.00544662	0.00823723	0.189189	0
Acetylcysteine	Bethanechol	0.05	0.00544662	0.00823723	0.189189	0
Acetylcysteine	Bisoprolol	0.00956938	0.00657174	0.00165289	0.0892857	0
Acetylcysteine	Bisoprolol	0.00956938	0.00657174	0.00165289	0.0892857	0
Acetylcysteine	Bisoprolol	0.00956938	0.00657174	0.00165289	0.0892857	0
Acetylcysteine	Budesonide	0.0550459	0.0266241	0.0696517	0.075	0.166667
Acetylcysteine	Budesonide	0.0550459	0.0266241	0.0696517	0.075	0.166667
Acetylcysteine	Budesonide	0.0550459	0.0266241	0.0696517	0.075	0.166667
Acetylcysteine	Budesonide	0.0550459	0.0266241	0.0696517	0.075	0.166667
Acetylcysteine	Budesonide	0.0550459	0.0266241	0.0696517	0.075	0.166667
Acetylcysteine	Budesonide	0.0550459	0.0266241	0.0696517	0.075	0.166667
Acetylcysteine	Budesonide	0.0550459	0.0266241	0.0696517	0.075	0.166667
Acetylcysteine	Budesonide	0.0550459	0.0266241	0.0696517	0.075	0.166667
Acetylcysteine	Budesonide	0.0550459	0.0266241	0.0696517	0.075	0.166667
Acetylcysteine	Budesonide	0.0550459	0.0266241	0.0696517	0.075	0.166667
Acetylcysteine	Budesonide	0.0550459	0.0266241	0.0696517	0.075	0.166667
Acetylcysteine	Budesonide	0.0550459	0.0266241	0.0696517	0.075	0.166667
Acetylcysteine	Calcitriol	0.00468019	0.154081	0.5142	0.0526316	0
Acetylcysteine	Calcitriol	0.00468019	0.154081	0.5142	0.0526316	0
Acetylcysteine	Calcitriol	0.00468019	0.154081	0.5142	0.0526316	0
Acetylcysteine	Calcitriol	0.00468019	0.154081	0.5142	0.0526316	0
Acetylcysteine	Calcitriol	0.00468019	0.154081	0.5142	0.0526316	0
Acetylcysteine	Calcitriol	0.00468019	0.154081	0.5142	0.0526316	0
Acetylcysteine	Calcium Acetate	0.00907441			0.24
Acetylcysteine	Calcium Carbonate	0.00405405	0.00651466	0.00664452	0.208333
Acetylcysteine	Candesartan	0.01001	0.0546793	0.216561	0.0972222	0
Acetylcysteine	Candesartan	0.01001	0.0546793	0.216561	0.0972222	0
Acetylcysteine	Candesartan	0.01001	0.0546793	0.216561	0.0972222	0
Acetylcysteine	Carvedilol	0.00407056	0.0384205	0.133333	0.112903	0
Acetylcysteine	Carvedilol	0.00407056	0.0384205	0.133333	0.112903	0
Acetylcysteine	Carvedilol	0.00407056	0.0384205	0.133333	0.112903	0
Acetylcysteine	Colecalciferol	0.0144			0.0571429	0
Acetylcysteine	Colecalciferol	0.0144			0.0571429	0
Acetylcysteine	Colecalciferol	0.0144			0.0571429	0
Acetylcysteine	Dalteparin	0.011236			0.126582	0
Acetylcysteine	Dalteparin	0.011236			0.126582	0
Acetylcysteine	Dalteparin	0.011236			0.126582	0
Acetylcysteine	Darbepoetin Alfa	0.00468262	0.00769231
Acetylcysteine	Desloratadine	0.0178571	0.00218579	0.00164745	0	0.333333
Acetylcysteine	Desloratadine	0.0178571	0.00218579	0.00164745	0	0.333333
Acetylcysteine	Desloratadine	0.0178571	0.00218579	0.00164745	0	0.333333
Acetylcysteine	Dihydrocodeine	0.0434783			0.0289855	0
Acetylcysteine	Dihydrocodeine	0.0434783			0.0289855	0
Acetylcysteine	Dihydrocodeine	0.0434783			0.0289855	0
Acetylcysteine	Doxazosin	0.00744681	0.012035	0.0183333	0.0694444	0
Acetylcysteine	Doxazosin	0.00744681	0.012035	0.0183333	0.0694444	0
Acetylcysteine	Doxazosin	0.00744681	0.012035	0.0183333	0.0694444	0
Acetylcysteine	Dutasteride	0.0454545	0.00328947		0.0625	0
Acetylcysteine	Dutasteride	0.0454545	0.00328947		0.0625	0
Acetylcysteine	Dutasteride	0.0454545	0.00328947		0.0625	0
Acetylcysteine	Enalapril	0.00297177	0.0540254	0.164495	0.151515	0
Acetylcysteine	Enalapril	0.00297177	0.0540254	0.164495	0.151515	0
Acetylcysteine	Enalapril	0.00297177	0.0540254	0.164495	0.151515	0
Acetylcysteine	Enoxaparin	0.0107527			0.126582	0
Acetylcysteine	Enoxaparin	0.0107527			0.126582	0
Acetylcysteine	Enoxaparin	0.0107527			0.126582	0
Acetylcysteine	Erythropoietin	0.0058855			0.0422535	0
Acetylcysteine	Erythropoietin	0.0058855			0.0422535	0
Acetylcysteine	Erythropoietin	0.0058855			0.0422535	0
Acetylcysteine	Escitalopram	0.00515464	0		0.030303	0
Acetylcysteine	Escitalopram	0.00515464	0		0.030303	0
Acetylcysteine	Escitalopram	0.00515464	0		0.030303	0
Acetylcysteine	Fenoterol	0.0234742	0.00983607	0.0231023	0.125	0.222222
Acetylcysteine	Fenoterol	0.0234742	0.00983607	0.0231023	0.125	0.222222
Acetylcysteine	Fenoterol	0.0234742	0.00983607	0.0231023	0.125	0.222222
Acetylcysteine	Fenoterol	0.0234742	0.00983607	0.0231023	0.125	0.222222
Acetylcysteine	Fenoterol	0.0234742	0.00983607	0.0231023	0.125	0.222222
Acetylcysteine	Fenoterol	0.0234742	0.00983607	0.0231023	0.125	0.222222
Acetylcysteine	Fenoterol	0.0234742	0.00983607	0.0231023	0.125	0.222222
Acetylcysteine	Fenoterol	0.0234742	0.00983607	0.0231023	0.125	0.222222
Acetylcysteine	Fenoterol	0.0234742	0.00983607	0.0231023	0.125	0.222222
Acetylcysteine	Fluvastatin	0.00571429	0.0402969	0.101613	0.142857	0
Acetylcysteine	Fluvastatin	0.00571429	0.0402969	0.101613	0.142857	0
Acetylcysteine	Fluvastatin	0.00571429	0.0402969	0.101613	0.142857	0
Acetylcysteine	Formoterol	0.0277778			0.111111	0.333333
Acetylcysteine	Formoterol	0.0277778			0.111111	0.333333
Acetylcysteine	Formoterol	0.0277778			0.111111	0.333333
Acetylcysteine	Formoterol	0.0277778			0.111111	0.333333
Acetylcysteine	Formoterol	0.0277778			0.111111	0.333333
Acetylcysteine	Formoterol	0.0277778			0.111111	0.333333
Acetylcysteine	Furosemide	0.00525578	0.0478615	0.102564	0.12069	0
Acetylcysteine	Furosemide	0.00525578	0.0478615	0.102564	0.12069	0
Acetylcysteine	Furosemide	0.00525578	0.0478615	0.102564	0.12069	0
Acetylcysteine	Gabapentin	0.0052356	0.0106952	0.00495868	0.153846	0
Acetylcysteine	Gabapentin	0.0052356	0.0106952	0.00495868	0.153846	0
Acetylcysteine	Gabapentin	0.0052356	0.0106952	0.00495868	0.153846	0
Acetylcysteine	Insulin Aspart	0.00306748			0.0913978
Acetylcysteine	Ipratropium Bromide	0.0232558			0.157895
Acetylcysteine	Lisinopril	0.00696056	0.0195865	0.0479339	0.171875	0
Acetylcysteine	Lisinopril	0.00696056	0.0195865	0.0479339	0.171875	0
Acetylcysteine	Lisinopril	0.00696056	0.0195865	0.0479339	0.171875	0
Acetylcysteine	Magnesium (Different Salts In Combination)	0.0483871
Acetylcysteine	Magnesium Oxide	0.00527704			0.0416667
Acetylcysteine	Metamizole Sodium	0.0241379			0.0714286
Acetylcysteine	Metaraminol	0.0410959			0.0952381	0
Acetylcysteine	Metaraminol	0.0410959			0.0952381	0
Acetylcysteine	Metaraminol	0.0410959			0.0952381	0
Acetylcysteine	Metoprolol	0.00292826	0.0330843	0.112179	0.0961538	0
Acetylcysteine	Metoprolol	0.00292826	0.0330843	0.112179	0.0961538	0
Acetylcysteine	Metoprolol	0.00292826	0.0330843	0.112179	0.0961538	0
Acetylcysteine	Minoxidil	0.00613497	0.00548246	0.00166667	0.0196078	0
Acetylcysteine	Minoxidil	0.00613497	0.00548246	0.00166667	0.0196078	0
Acetylcysteine	Minoxidil	0.00613497	0.00548246	0.00166667	0.0196078	0
Acetylcysteine	Minoxidil	0.00613497	0.00548246	0.00166667	0.0196078	0
Acetylcysteine	Minoxidil	0.00613497	0.00548246	0.00166667	0.0196078	0
Acetylcysteine	Minoxidil	0.00613497	0.00548246	0.00166667	0.0196078	0
Acetylcysteine	Moxifloxacin	0.0142857	0.00327511	0.005	0.0958904	0.333333
Acetylcysteine	Moxifloxacin	0.0142857	0.00327511	0.005	0.0958904	0.333333
Acetylcysteine	Moxifloxacin	0.0142857	0.00327511	0.005	0.0958904	0.333333
Acetylcysteine	Moxifloxacin	0.0142857	0.00327511	0.005	0.0958904	0.333333
Acetylcysteine	Moxifloxacin	0.0142857	0.00327511	0.005	0.0958904	0.333333
Acetylcysteine	Moxifloxacin	0.0142857	0.00327511	0.005	0.0958904	0.333333
Acetylcysteine	Moxonidine	0.00301659	0.0032967		0.0566038	0
Acetylcysteine	Moxonidine	0.00301659	0.0032967		0.0566038	0
Acetylcysteine	Moxonidine	0.00301659	0.0032967		0.0566038	0
Acetylcysteine	Olodaterol	0.136364			0.114286	0.333333
Acetylcysteine	Olodaterol	0.136364			0.114286	0.333333
Acetylcysteine	Olodaterol	0.136364			0.114286	0.333333
Acetylcysteine	Olodaterol And Tiotropium Bromide	0.111111
Acetylcysteine	Omeprazole	0.00947867	0.0245464	0.0327869	0.0625	0
Acetylcysteine	Omeprazole	0.00947867	0.0245464	0.0327869	0.0625	0
Acetylcysteine	Omeprazole	0.00947867	0.0245464	0.0327869	0.0625	0
Acetylcysteine	Ornithine Oxoglurate	0.0181818			0.186047
Acetylcysteine	Oxymetazoline	0.0588235	0	0.00331126	0.0740741	0.333333
Acetylcysteine	Oxymetazoline	0.0588235	0	0.00331126	0.0740741	0.333333
Acetylcysteine	Oxymetazoline	0.0588235	0	0.00331126	0.0740741	0.333333
Acetylcysteine	Oxymetazoline	0.0588235	0	0.00331126	0.0740741	0.333333
Acetylcysteine	Oxymetazoline	0.0588235	0	0.00331126	0.0740741	0.333333
Acetylcysteine	Oxymetazoline	0.0588235	0	0.00331126	0.0740741	0.333333
Acetylcysteine	Oxymetazoline	0.0588235	0	0.00331126	0.0740741	0.333333
Acetylcysteine	Oxymetazoline	0.0588235	0	0.00331126	0.0740741	0.333333
Acetylcysteine	Oxymetazoline	0.0588235	0	0.00331126	0.0740741	0.333333
Acetylcysteine	Oxymetazoline	0.0588235	0	0.00331126	0.0740741	0.333333
Acetylcysteine	Oxymetazoline	0.0588235	0	0.00331126	0.0740741	0.333333
Acetylcysteine	Oxymetazoline	0.0588235	0	0.00331126	0.0740741	0.333333
Acetylcysteine	Pantoprazole	0.00779376	0.00655022	0.00661157	0.0724638	0
Acetylcysteine	Pantoprazole	0.00779376	0.00655022	0.00661157	0.0724638	0
Acetylcysteine	Pantoprazole	0.00779376	0.00655022	0.00661157	0.0724638	0
Acetylcysteine	Peginterferon Alfa-2a	0.030303	0.0434783	0.129508
Acetylcysteine	Pentoxyverine	0.0588235			0.0862069	0.666667
Acetylcysteine	Pentoxyverine	0.0588235			0.0862069	0.666667
Acetylcysteine	Pentoxyverine	0.0588235			0.0862069	0.666667
Acetylcysteine	Phenprocoumon	0.00957854	0.00327154	0	0.115385	0
Acetylcysteine	Phenprocoumon	0.00957854	0.00327154	0	0.115385	0
Acetylcysteine	Phenprocoumon	0.00957854	0.00327154	0	0.115385	0
Acetylcysteine	Polystyrene Sulfonate	0.0123457
Acetylcysteine	Potassium (Different Salts In Combination)	0.038961
Acetylcysteine	Potassium Citrate	0.00952381			0.181818
Acetylcysteine	Potassium Hydrogencarbonate	0.0172043			0.24
Acetylcysteine	Prednisolone	0.00429185	0.0888672	0.145631	0.0895522	0.233333
Acetylcysteine	Prednisolone	0.00429185	0.0888672	0.145631	0.0895522	0.233333
Acetylcysteine	Prednisolone	0.00429185	0.0888672	0.145631	0.0895522	0.233333
Acetylcysteine	Prednisolone	0.00429185	0.0888672	0.145631	0.0895522	0.233333
Acetylcysteine	Prednisolone	0.00429185	0.0888672	0.145631	0.0895522	0.233333
Acetylcysteine	Prednisolone	0.00429185	0.0888672	0.145631	0.0895522	0.233333
Acetylcysteine	Prednisolone	0.00429185	0.0888672	0.145631	0.0895522	0.233333
Acetylcysteine	Prednisolone	0.00429185	0.0888672	0.145631	0.0895522	0.233333
Acetylcysteine	Prednisolone	0.00429185	0.0888672	0.145631	0.0895522	0.233333
Acetylcysteine	Prednisolone	0.00429185	0.0888672	0.145631	0.0895522	0.233333
Acetylcysteine	Prednisolone	0.00429185	0.0888672	0.145631	0.0895522	0.233333
Acetylcysteine	Prednisolone	0.00429185	0.0888672	0.145631	0.0895522	0.233333
Acetylcysteine	Prednisolone	0.00429185	0.0888672	0.145631	0.0895522	0.233333
Acetylcysteine	Prednisolone	0.00429185	0.0888672	0.145631	0.0895522	0.233333
Acetylcysteine	Prednisolone	0.00429185	0.0888672	0.145631	0.0895522	0.233333
Acetylcysteine	Prednisolone	0.00429185	0.0888672	0.145631	0.0895522	0.233333
Acetylcysteine	Prednisolone	0.00429185	0.0888672	0.145631	0.0895522	0.233333
Acetylcysteine	Prednisolone	0.00429185	0.0888672	0.145631	0.0895522	0.233333
Acetylcysteine	Prednisolone	0.00429185	0.0888672	0.145631	0.0895522	0.233333
Acetylcysteine	Prednisolone	0.00429185	0.0888672	0.145631	0.0895522	0.233333
Acetylcysteine	Prednisolone	0.00429185	0.0888672	0.145631	0.0895522	0.233333
Acetylcysteine	Prednisolone	0.00429185	0.0888672	0.145631	0.0895522	0.233333
Acetylcysteine	Prednisolone	0.00429185	0.0888672	0.145631	0.0895522	0.233333
Acetylcysteine	Prednisolone	0.00429185	0.0888672	0.145631	0.0895522	0.233333
Acetylcysteine	Prednisolone	0.00429185	0.0888672	0.145631	0.0895522	0.233333
Acetylcysteine	Prednisolone	0.00429185	0.0888672	0.145631	0.0895522	0.233333
Acetylcysteine	Prednisolone	0.00429185	0.0888672	0.145631	0.0895522	0.233333
Acetylcysteine	Prednisolone	0.00429185	0.0888672	0.145631	0.0895522	0.233333
Acetylcysteine	Prednisolone	0.00429185	0.0888672	0.145631	0.0895522	0.233333
Acetylcysteine	Prednisolone	0.00429185	0.0888672	0.145631	0.0895522	0.233333
Acetylcysteine	Quetiapine	0.0227273	0.0161812	0.101498	0.047619	0
Acetylcysteine	Quetiapine	0.0227273	0.0161812	0.101498	0.047619	0
Acetylcysteine	Quetiapine	0.0227273	0.0161812	0.101498	0.047619	0
Acetylcysteine	Ranitidine	0.00177936	0.00437637	0.00498339	0.1	0
Acetylcysteine	Ranitidine	0.00177936	0.00437637	0.00498339	0.1	0
Acetylcysteine	Ranitidine	0.00177936	0.00437637	0.00498339	0.1	0
Acetylcysteine	Rifaximin	0.0512821	0.0010989		0.0654206	0
Acetylcysteine	Rifaximin	0.0512821	0.0010989		0.0654206	0
Acetylcysteine	Rifaximin	0.0512821	0.0010989		0.0654206	0
Acetylcysteine	Rifaximin	0.0512821	0.0010989		0.0654206	0
Acetylcysteine	Rifaximin	0.0512821	0.0010989		0.0654206	0
Acetylcysteine	Rifaximin	0.0512821	0.0010989		0.0654206	0
Acetylcysteine	Risperidone	0.0243902	0.0331325	0.0929487	0.0384615	0
Acetylcysteine	Risperidone	0.0243902	0.0331325	0.0929487	0.0384615	0
Acetylcysteine	Risperidone	0.0243902	0.0331325	0.0929487	0.0384615	0
Acetylcysteine	Sevelamer	0.00410317	0.00219539		0.025641	1
Acetylcysteine	Sevelamer	0.00410317	0.00219539		0.025641	1
Acetylcysteine	Sevelamer	0.00410317	0.00219539		0.025641	1
Acetylcysteine	Silicones	0.0338983				0
Acetylcysteine	Silicones	0.0338983				0
Acetylcysteine	Silicones	0.0338983				0
Acetylcysteine	Simvastatin	0.00700935	0.145438	0.346445	0.128571	0
Acetylcysteine	Simvastatin	0.00700935	0.145438	0.346445	0.128571	0
Acetylcysteine	Simvastatin	0.00700935	0.145438	0.346445	0.128571	0
Acetylcysteine	Sodium Bicarbonate	0.00398089	0.0171858	0.0147541	0.24
Acetylcysteine	Spironolactone	0.0138504	0.0653728	0.280899	0.0724638	0
Acetylcysteine	Spironolactone	0.0138504	0.0653728	0.280899	0.0724638	0
Acetylcysteine	Spironolactone	0.0138504	0.0653728	0.280899	0.0724638	0
Acetylcysteine	Sucroferric Oxyhydroxide	0.0057073			0.0350877
Acetylcysteine	Sultamicillin	0.0434783			0.101266	0
Acetylcysteine	Sultamicillin	0.0434783			0.101266	0
Acetylcysteine	Sultamicillin	0.0434783			0.101266	0
Acetylcysteine	Tamsulosin	0.0211864	0.00108932	0.00166667	0.0923077	0
Acetylcysteine	Tamsulosin	0.0211864	0.00108932	0.00166667	0.0923077	0
Acetylcysteine	Tamsulosin	0.0211864	0.00108932	0.00166667	0.0923077	0
Acetylcysteine	Terazosin	0.0215054	0		0.0746269	0
Acetylcysteine	Terazosin	0.0215054	0		0.0746269	0
Acetylcysteine	Terazosin	0.0215054	0		0.0746269	0
Acetylcysteine	Theophylline	0.0185185	0.0376176	0.255452	0.0666667	0.333333
Acetylcysteine	Theophylline	0.0185185	0.0376176	0.255452	0.0666667	0.333333
Acetylcysteine	Theophylline	0.0185185	0.0376176	0.255452	0.0666667	0.333333
Acetylcysteine	Tiotropium Bromide	0.0148515			0.140351
Acetylcysteine	Trazodone	0.0230769			0.0597015	0
Acetylcysteine	Trazodone	0.0230769			0.0597015	0
Acetylcysteine	Trazodone	0.0230769			0.0597015	0
Acetylcysteine	Valaciclovir	0.0526316			0.0909091	0
Acetylcysteine	Valaciclovir	0.0526316			0.0909091	0
Acetylcysteine	Valaciclovir	0.0526316			0.0909091	0
Acetylcysteine	Xipamide	0.00140845			0.107143	0
Acetylcysteine	Xipamide	0.00140845			0.107143	0
Acetylcysteine	Xipamide	0.00140845			0.107143	0
Acetylsalicylic Acid	Aciclovir	0.000640615			0.0847458
Acetylsalicylic Acid	Acipimox	0.011509			0.214286
Acetylsalicylic Acid	Aclidinium Bromide	0.00128041			0.157143
Acetylsalicylic Acid	Albumin	0.00318269			0.113636
Acetylsalicylic Acid	Alendronic Acid	0.00634115			0.0465116
Acetylsalicylic Acid	Alfacalcidol	0.131232			0.0394737
Acetylsalicylic Acid	Alfuzosin	0.00896861			0.112676
Acetylsalicylic Acid	Allopurinol	0.203557			0.0652174
Acetylsalicylic Acid	Aloxiprin	0.0102564			0.925926
Acetylsalicylic Acid	Alprazolam	0.0395729			0.1
Acetylsalicylic Acid	Alprostadil	0.00128123			0.106061
Acetylsalicylic Acid	Aluminium Chloride	0.00694883			0
Acetylsalicylic Acid	Aluminium Hydroxide	0.322487			0
Acetylsalicylic Acid	Aluminium Nicotinate	0.00745342			0.170732
Acetylsalicylic Acid	Aluminium Oxide	0.0609168			0
Acetylsalicylic Acid	Amantadine	0.000641026			0
Acetylsalicylic Acid	Aminophylline	0.00448718			0.0769231
Acetylsalicylic Acid	Amiodarone	0.0529842			0.147059
Acetylsalicylic Acid	Amitriptyline	0.0187617			0.125
Acetylsalicylic Acid	Amlodipine	0.268838			0.147059
Acetylsalicylic Acid	Ammonia (13n)	0.00128205			0
Acetylsalicylic Acid	Amoxicillin	0.0263158			0.142857
Acetylsalicylic Acid	Amoxicillin And Beta-Lactamase Inhibitor	0.0183312
Acetylsalicylic Acid	Amphotericin B	0.00319898			0.120879
Acetylsalicylic Acid	Atenolol	0.083383			0.169811
Acetylsalicylic Acid	Atorvastatin	0.234328			0.152778
Acetylsalicylic Acid	Azathioprine	0.00566038			0.0806452
Acetylsalicylic Acid	Azithromycin	0.000640615			0.0631579
Acetylsalicylic Acid	Aztreonam	0.000641026			0.125
Acetylsalicylic Acid	Beclometasone	0.0119874			0.111111
Acetylsalicylic Acid	Belatacept	0.000641026
Acetylsalicylic Acid	Benperidol	0.00890585			0.119403
Acetylsalicylic Acid	Betamethasone	0.00576553			0.126761
Acetylsalicylic Acid	Bezafibrate	0.00875			0.2
Acetylsalicylic Acid	Bifonazole	0.00192061			0.106383
Acetylsalicylic Acid	Bisacodyl	0.00256246			0.318182
Acetylsalicylic Acid	Bisoprolol	0.219731			0.103448
Acetylsalicylic Acid	Brimonidine	0.00383877			0.0727273
Acetylsalicylic Acid	Bromazepam	0.0237797			0.12069
Acetylsalicylic Acid	Brotizolam	0.00574713			0.0923077
Acetylsalicylic Acid	Budesonide	0.0247219			0.0987654
Acetylsalicylic Acid	Buflomedil	0.0101652			0.153846
Acetylsalicylic Acid	Buprenorphine	0.00882168			0.0875
Acetylsalicylic Acid	Butylscopolamine	0.00318674			0.190476
Acetylsalicylic Acid	Calcipotriol	0.00512821			0.04
Acetylsalicylic Acid	Calcitonin (Salmon Synthetic)	0.0100692
Acetylsalicylic Acid	Calcitriol	0.340384			0.0375
Acetylsalicylic Acid	Calcium Acetate	0.123662			0.172414
Acetylsalicylic Acid	Calcium Acetate And Magnesium Carbonate	0.0159119
Acetylsalicylic Acid	Calcium Carbonate	0.245989			0.142857
Acetylsalicylic Acid	Calcium Chloride	0.00886076			0
Acetylsalicylic Acid	Calcium Citrate	0.00572519			0.105263
Acetylsalicylic Acid	Calcium Dobesilate	0.0206637			0.142857
Acetylsalicylic Acid	Calcium Lactate	0.104338			0.147059
Acetylsalicylic Acid	Calcium Pantothenate	0.00638978			0.0980392
Acetylsalicylic Acid	Calcium Phosphate	0.00702427			0.0322581
Acetylsalicylic Acid	Candesartan	0.223394			0.242424
Acetylsalicylic Acid	Capecitabine	0.00128205			0.130435
Acetylsalicylic Acid	Carbamazepine	0.00999375			0.2
Acetylsalicylic Acid	Carvedilol	0.25592			0.180328
Acetylsalicylic Acid	Cefalexin	0.00634115			0.196721
Acetylsalicylic Acid	Cefazolin	0.0120482			0.131579
Acetylsalicylic Acid	Cefpirome	0.000640205			0.0967742
Acetylsalicylic Acid	Ceftazidime	0.0227129			0.11236
Acetylsalicylic Acid	Cefuroxime	0.00635728			0.131579
Acetylsalicylic Acid	Celecoxib	0.00702875			0.1
Acetylsalicylic Acid	Cerivastatin	0.00127796			0.144928
Acetylsalicylic Acid	Cetirizine	0.00253646			0.192982
Acetylsalicylic Acid	Chondroitin Sulfate	0.00254615			0.129032
Acetylsalicylic Acid	Ciclosporin	0.0626749			0.0537634
Acetylsalicylic Acid	Cilazapril	0.00316456			0.191176
Acetylsalicylic Acid	Cinacalcet	0.141658			0.0967742
Acetylsalicylic Acid	Ciprofloxacin	0.0484069			0.169492
Acetylsalicylic Acid	Cisapride	0.0050537			0.128205
Acetylsalicylic Acid	Citalopram	0.0609453			0.0757576
Acetylsalicylic Acid	Clarithromycin	0.00510204			0.0674157
Acetylsalicylic Acid	Clindamycin	0.0333539			0.0833333
Acetylsalicylic Acid	Clobazam	0.000641026			0.132075
Acetylsalicylic Acid	Clobetasol	0.00192308			0.125
Acetylsalicylic Acid	Clonidine	0.0300752			0.111111
Acetylsalicylic Acid	Clopidogrel	0.149573			0.16129
Acetylsalicylic Acid	Colecalciferol	0.164171			0.0405405
Acetylsalicylic Acid	Colestyramine	0.00127796			0.107143
Acetylsalicylic Acid	Cyanocobalamin	0.0025641			0.0592593
Acetylsalicylic Acid	Dalteparin	0.0328906			0.108434
Acetylsalicylic Acid	Daptomycin	0.000641026			0.125984
Acetylsalicylic Acid	Darbepoetin Alfa	0.349126
Acetylsalicylic Acid	Desloratadine	0.0107391			0.0666667
Acetylsalicylic Acid	Dexibuprofen	0.000641026			0.214286
Acetylsalicylic Acid	Diazepam	0.00764818			0.125
Acetylsalicylic Acid	Diclofenac	0.00506971			0.212766
Acetylsalicylic Acid	Diclofenamide	0.00509879			0.0666667
Acetylsalicylic Acid	Diflucortolone	0.00128205			0.0972222
Acetylsalicylic Acid	Digitoxin	0.0684852			0.0705882
Acetylsalicylic Acid	Dihydralazine	0.087256			0.131579
Acetylsalicylic Acid	Dihydrocodeine	0.0101587			0.104478
Acetylsalicylic Acid	Dihydroxialumini Sodium Carbonate	0.00576923			0.117647
Acetylsalicylic Acid	Diltiazem	0.0379117			0.203125
Acetylsalicylic Acid	Dimetindene	0.0438757			0.1
Acetylsalicylic Acid	Diphenhydramine	0.00768246			0.162791
Acetylsalicylic Acid	Dipyridamole	0.0185897			0.0377358
Acetylsalicylic Acid	Domperidone	0.00641026			0.0869565
Acetylsalicylic Acid	Donepezil	0.00128205			0.147541
Acetylsalicylic Acid	Dorzolamide	0.00895141			0.0655738
Acetylsalicylic Acid	Doxazosin	0.195391			0.15942
Acetylsalicylic Acid	Doxycycline	0.0127065			0.123288
Acetylsalicylic Acid	Dronabinol	0.00384615			0.0597015
Acetylsalicylic Acid	Duloxetine	0.00446713			0.160714
Acetylsalicylic Acid	Dutasteride	0.00191939			0.1
Acetylsalicylic Acid	Econazole	0.00128205			0.0666667
Acetylsalicylic Acid	Enalapril	0.162474			0.215385
Acetylsalicylic Acid	Enoxaparin	0.0645756			0.108434
Acetylsalicylic Acid	Eplerenone	0.0377963			0.106667
Acetylsalicylic Acid	Erythromycin	0.000640615			0.0666667
Acetylsalicylic Acid	Erythropoietin	0.260309			0.115942
Acetylsalicylic Acid	Escitalopram	0.0571776			0.0757576
Acetylsalicylic Acid	Esomeprazole	0.158879			0.109375
Acetylsalicylic Acid	Estradiol	0.00637755			0.0847458
Acetylsalicylic Acid	Etelcalcetide	0.00512821			0.101449
Acetylsalicylic Acid	Etilefrine	0.00701978			0.125
Acetylsalicylic Acid	Everolimus	0.00446999			0.047619
Acetylsalicylic Acid	Ezetimibe	0.061557			0.135593
Acetylsalicylic Acid	Famotidine	0.0102367			0.0645161
Acetylsalicylic Acid	Felodipine	0.021118			0.152542
Acetylsalicylic Acid	Fenoterol	0.06792			0.117647
Acetylsalicylic Acid	Fenoterol And Ipratropium Bromide	0.00382409
Acetylsalicylic Acid	Fentanyl	0.017024			0.185185
Acetylsalicylic Acid	Ferrous Fumarate	0.00256246			0.0909091
Acetylsalicylic Acid	Ferrous Sulfate	0.101312			0.0322581
Acetylsalicylic Acid	Finasteride	0.00897436			0.102941
Acetylsalicylic Acid	Flucloxacillin	0.000641026			0.133333
Acetylsalicylic Acid	Fluconazole	0.00701531			0.0740741
Acetylsalicylic Acid	Flucytosine	0.00128205			0.0697674
Acetylsalicylic Acid	Fludrocortisone	0.00192308			0.136364
Acetylsalicylic Acid	Flumetasone And Antiseptics	0.000641026
Acetylsalicylic Acid	Flunitrazepam	0.023212			0.114754
Acetylsalicylic Acid	Fluoxetine	0.00318471			0.132075
Acetylsalicylic Acid	Flupentixol	0.00255754			0.107692
Acetylsalicylic Acid	Fluticasone Furoate	0.0320553			0.103448
Acetylsalicylic Acid	Fluvastatin	0.0571956			0.171875
Acetylsalicylic Acid	Folic Acid	0.0864198			0.105263
Acetylsalicylic Acid	Formoterol	0.0241486			0.123077
Acetylsalicylic Acid	Fosfomycin	0.00128205			0.0810811
Acetylsalicylic Acid	Fosinopril	0.052755			0.15
Acetylsalicylic Acid	Furosemide	0.380044			0.172414
Acetylsalicylic Acid	Fusidic Acid	0.00884956			0.131579
Acetylsalicylic Acid	Gabapentin	0.0464415			0.116279
Acetylsalicylic Acid	Galantamine	0.0025641			0.107692
Acetylsalicylic Acid	Gemfibrozil	0.0171647			0.244898
Acetylsalicylic Acid	Gentamicin	0.00701083			0.0416667
Acetylsalicylic Acid	Ginkgo Folium	0.0133164
Acetylsalicylic Acid	Gliclazide	0.0907396			0.127273
Acetylsalicylic Acid	Glimepiride	0.00255428			0.111111
Acetylsalicylic Acid	Gliquidone	0.00380711			0.118421
Acetylsalicylic Acid	Glycerol	0.0159236			0.030303
Acetylsalicylic Acid	Haloperidol	0.000640615			0.114754
Acetylsalicylic Acid	Heparin	0.00958466			0.108434
Acetylsalicylic Acid	Hepatitis B, Purified Antigen	0.00636537
Acetylsalicylic Acid	Hyaluronidase	0.000640615			0.207547
Acetylsalicylic Acid	Hydrochlorothiazide	0.0204842			0.0727273
Acetylsalicylic Acid	Hydromorphone	0.0165605			0.107692
Acetylsalicylic Acid	Hydroxyzine	0.0050923			0.122807
Acetylsalicylic Acid	Ibuprofen	0.00128205			0.214286
Acetylsalicylic Acid	Indapamide	0.0435572			0.16129
Acetylsalicylic Acid	Indometacin	0.00192308			0.183333
Acetylsalicylic Acid	Insulin (Human)	0.160804			0.0679612
Acetylsalicylic Acid	Insulin Aspart	0.118421			0.0673575
Acetylsalicylic Acid	Insulin Degludec	0.00127389			0.0669856
Acetylsalicylic Acid	Insulin Detemir	0.00636537			0.0666667
Acetylsalicylic Acid	Insulin Glargine	0.0262009			0.0676329
Acetylsalicylic Acid	Insulin Glulisine	0.000635324			0.0682927
Acetylsalicylic Acid	Insulin Lispro	0.0504359			0.0915033
Acetylsalicylic Acid	Ipratropium Bromide	0.0691328			0.210526
Acetylsalicylic Acid	Isoniazid	0.00254453			0.153846
Acetylsalicylic Acid	Isosorbide Dinitrate	0.0119572			0.0454545
Acetylsalicylic Acid	Isosorbide Mononitrate	0.0901288			0.0625
Acetylsalicylic Acid	Isradipine	0.0258512			0.109375
Acetylsalicylic Acid	Ixazomib	0.000641026			0.155172
Acetylsalicylic Acid	Labetalol	0.0476773			0.20339
Acetylsalicylic Acid	Lacosamide	0.00191205			0.229167
Acetylsalicylic Acid	Lactic Acid Producing Organisms	0.00192184
Acetylsalicylic Acid	Lactitol	0.00320513			0.0363636
Acetylsalicylic Acid	Lactobacillus	0.0044843
Acetylsalicylic Acid	Lactulose	0.0203327			0.0350877
Acetylsalicylic Acid	Lansoprazole	0.0329807			0.153846
Acetylsalicylic Acid	Lanthanum Carbonate	0.0156544			0.142857
Acetylsalicylic Acid	Latanoprost	0.00575448			0.173913
Acetylsalicylic Acid	Lercanidipine	0.0579011			0.139241
Acetylsalicylic Acid	Levetiracetam	0.0156838			0.104167
Acetylsalicylic Acid	Levocetirizine	0.00506009			0.192982
Acetylsalicylic Acid	Levodopa	0.0133249			0.204545
Acetylsalicylic Acid	Levodopa And Decarboxylase Inhibitor	0.00320513
Acetylsalicylic Acid	Levofloxacin	0.0114213			0.153846
Acetylsalicylic Acid	Levothyroxine Sodium	0.202318			0.125
Acetylsalicylic Acid	Linagliptin	0.0132743			0.0813953
Acetylsalicylic Acid	Linezolid	0.000640615			0.136364
Acetylsalicylic Acid	Liothyronine Sodium	0.00504414			0.157895
Acetylsalicylic Acid	Lisinopril	0.18827			0.164179
Acetylsalicylic Acid	Loperamide	0.00825921			0.163934
Acetylsalicylic Acid	Loratadine	0.00446999			0.134328
Acetylsalicylic Acid	Lorazepam	0.00383632			0.122807
Acetylsalicylic Acid	Lornoxicam	0.00255591			0.174603
Acetylsalicylic Acid	Losartan	0.107504			0.101449
Acetylsalicylic Acid	Lovastatin	0.00949367			0.123288
Acetylsalicylic Acid	Macrogol	0.0151324			0.0344828
Acetylsalicylic Acid	Magnesium (Different Salts In Combination)	0.0151515
Acetylsalicylic Acid	Magnesium Carbonate	0.105294			0.142857
Acetylsalicylic Acid	Magnesium Chloride	0.0132325			0
Acetylsalicylic Acid	Magnesium Citrate	0.0118824			0.105263
Acetylsalicylic Acid	Magnesium Gluconate	0.00128041			0.0930233
Acetylsalicylic Acid	Magnesium Lactate	0.0170886			0.147059
Acetylsalicylic Acid	Magnesium Orotate	0.0025641			0.142857
Acetylsalicylic Acid	Magnesium Oxide	0.103844			0.037037
Acetylsalicylic Acid	Magnesium Pidolate	0.00128205			0.0930233
Acetylsalicylic Acid	Mefenamic Acid	0.00574713			0.375
Acetylsalicylic Acid	Melatonin	0.00192184			0.169811
Acetylsalicylic Acid	Melitracen	0.00256246			0.145833
Acetylsalicylic Acid	Meloxicam	0.00383632			0.183333
Acetylsalicylic Acid	Meropenem	0.00128205			0.114286
Acetylsalicylic Acid	Metamizole Sodium	0.101796			0.125
Acetylsalicylic Acid	Metaraminol	0.0246835			0.139535
Acetylsalicylic Acid	Methylprednisolone	0.0083014			0.114286
Acetylsalicylic Acid	Methylprednisolone Aceponate	0.00572519			0.1375
Acetylsalicylic Acid	Metoclopramide	0.0175			0.160714
Acetylsalicylic Acid	Metoprolol	0.139642			0.111111
Acetylsalicylic Acid	Metronidazole	0.00828025			0.102041
Acetylsalicylic Acid	Mianserin	0.00568541			0.117647
Acetylsalicylic Acid	Midodrine	0.00192184			0.185185
Acetylsalicylic Acid	Miglitol	0.00512821			0.0208333
Acetylsalicylic Acid	Milnacipran	0.00511509			0.176471
Acetylsalicylic Acid	Minoxidil	0.0453154			0.0576923
Acetylsalicylic Acid	Mirtazapine	0.0277603			0.107143
Acetylsalicylic Acid	Molsidomine	0.073321			0.1
Acetylsalicylic Acid	Mometasone	0.00192184			0.111111
Acetylsalicylic Acid	Montelukast	0.000641026			0.125
Acetylsalicylic Acid	Morphine	0.00501882			0.09375
Acetylsalicylic Acid	Moxifloxacin	0.0362854			0.152778
Acetylsalicylic Acid	Moxonidine	0.137558			0.0727273
Acetylsalicylic Acid	Multienzymes (Lipase, Protease Etc.)	0.00884397
Acetylsalicylic Acid	Mupirocin	0.0120788			0.105263
Acetylsalicylic Acid	Mycophenolic Acid	0.0570552			0.140625
Acetylsalicylic Acid	Nadroparin	0.00447284			0.108434
Acetylsalicylic Acid	Naftidrofuryl	0.00191571			0.149254
Acetylsalicylic Acid	Naloxegol	0.00319898			0.0864198
Acetylsalicylic Acid	Naproxen	0.000640615			0.222222
Acetylsalicylic Acid	Nebivolol	0.0415663			0.0701754
Acetylsalicylic Acid	Nicorandil	0.0408805			0.150943
Acetylsalicylic Acid	Nicotine	0.00128123			0.102041
Acetylsalicylic Acid	Nifedipine	0.0750894			0.188679
Acetylsalicylic Acid	Nilvadipine	0.0044843			0.130435
Acetylsalicylic Acid	Nisoldipine	0.0147436			0.15873
Acetylsalicylic Acid	Nitrazepam	0.00190961			0.103448
Acetylsalicylic Acid	Nitrendipine	0.155556			0.142857
Acetylsalicylic Acid	Nitrogen	0.0238394			0
Acetylsalicylic Acid	Nystatin	0.00380469			0.117021
Acetylsalicylic Acid	Ofloxacin	0.00633714			0.153846
Acetylsalicylic Acid	Olanzapine	0.0139683			0.0983607
Acetylsalicylic Acid	Olmesartan Medoxomil	0.0100125			0.127907
Acetylsalicylic Acid	Olodaterol	0.00512821			0.0945946
Acetylsalicylic Acid	Omega-3-Triglycerides Incl. Other Esters And Acids	0.0184244
Acetylsalicylic Acid	Omeprazole	0.0578313			0.109375
Acetylsalicylic Acid	Ondansetron	0.00953592			0.125
Acetylsalicylic Acid	Ordinary Salt Combinations	0.0126263
Acetylsalicylic Acid	Ornithine Oxoglurate	0.0107459			0.125
Acetylsalicylic Acid	Oxazepam	0.0210657			0.125
Acetylsalicylic Acid	Oxprenolol	0.00128205			0.196078
Acetylsalicylic Acid	Oxybutynin	0.00192061			0.180328
Acetylsalicylic Acid	Oxycodone	0.00575448			0.117647
Acetylsalicylic Acid	Pantoprazole	0.36726			0.115942
Acetylsalicylic Acid	Paracetamol	0.0276035			0.243243
Acetylsalicylic Acid	Paricalcitol	0.012747			0.0410959
Acetylsalicylic Acid	Paroxetine	0.0435323			0.0606061
Acetylsalicylic Acid	Pentoxifylline	0.0206637			0.125
Acetylsalicylic Acid	Pergolide	0.00320513			0.102941
Acetylsalicylic Acid	Phenprocoumon	0.0935024			0.150943
Acetylsalicylic Acid	Phenytoin	0.0114141			0.170732
Acetylsalicylic Acid	Pivmecillinam	0.000640615			0.0833333
Acetylsalicylic Acid	Polihexanide	0.00192308			0.0434783
Acetylsalicylic Acid	Polystyrene Sulfonate	0.107182
Acetylsalicylic Acid	Potassium (Different Salts In Combination)	0.0226843
Acetylsalicylic Acid	Potassium Chloride	0.0713436			0
Acetylsalicylic Acid	Potassium Citrate	0.0597826			0.105263
Acetylsalicylic Acid	Potassium Clorazepate	0.00128205			0.175439
Acetylsalicylic Acid	Potassium Hydrogencarbonate	0.117517			0.172414
Acetylsalicylic Acid	Povidone-Iodine	0.00443319			0.0444444
Acetylsalicylic Acid	Pramipexole	0.0107188			0.0350877
Acetylsalicylic Acid	Prasugrel	0.0185897			0.241935
Acetylsalicylic Acid	Pravastatin	0.0221099			0.15493
Acetylsalicylic Acid	Prazosin	0.00633312			0.121212
Acetylsalicylic Acid	Prednisolone	0.119087			0.117647
Acetylsalicylic Acid	Prednisone	0.00128123			0.117647
Acetylsalicylic Acid	Pregabalin	0.0113636			0.170732
Acetylsalicylic Acid	Progesterone	0.00448718			0.116667
Acetylsalicylic Acid	Propranolol	0.0132325			0.2
Acetylsalicylic Acid	Prothipendyl	0.0178914			0.105263
Acetylsalicylic Acid	Quetiapine	0.00825397			0.131148
Acetylsalicylic Acid	Rabeprazole	0.021601			0.151515
Acetylsalicylic Acid	Raloxifene	0.00319489			0.112676
Acetylsalicylic Acid	Ramipril	0.175691			0.191176
Acetylsalicylic Acid	Ranitidine	0.124399			0.078125
Acetylsalicylic Acid	Repaglinide	0.000639795			0.253731
Acetylsalicylic Acid	Retinol	0.0169705			0.0833333
Acetylsalicylic Acid	Rifampicin	0.00380952			0.0943396
Acetylsalicylic Acid	Rifampicin And Isoniazid	0.00128123
Acetylsalicylic Acid	Rifaximin	0.00443881			0.0934579
Acetylsalicylic Acid	Rilmenidine	0.13031			0.0217391
Acetylsalicylic Acid	Risedronic Acid	0.00700637			0.125
Acetylsalicylic Acid	Risperidone	0.0147247			0.0769231
Acetylsalicylic Acid	Rivastigmine	0.00511182			0.196078
Acetylsalicylic Acid	Rofecoxib	0.00318471			0.134615
Acetylsalicylic Acid	Ropinirole	0.0108211			0.111111
Acetylsalicylic Acid	Rosuvastatin	0.0175109			0.123288
Acetylsalicylic Acid	Roxithromycin	0.00128123			0.0571429
Acetylsalicylic Acid	Salbutamol	0.0119122			0.115385
Acetylsalicylic Acid	Salmeterol	0.053407			0.123077
Acetylsalicylic Acid	Saxagliptin	0.00576923			0.0634921
Acetylsalicylic Acid	Sertraline	0.036829			0.137255
Acetylsalicylic Acid	Sevelamer	0.304487			0.0238095
Acetylsalicylic Acid	Sildenafil	0.00825397			0.102564
Acetylsalicylic Acid	Silicones	0.0468658
Acetylsalicylic Acid	Simvastatin	0.257188			0.138889
Acetylsalicylic Acid	Sirolimus	0.0132325			0.05
Acetylsalicylic Acid	Sodium Bicarbonate	0.246222			0.172414
Acetylsalicylic Acid	Sodium Chloride	0.00255918			0
Acetylsalicylic Acid	Sodium Picosulfate	0.00256082			0.134615
Acetylsalicylic Acid	Sotalol	0.027476			0.12
Acetylsalicylic Acid	Spirapril	0.00890019			0.183099
Acetylsalicylic Acid	Spironolactone	0.103468			0.115942
Acetylsalicylic Acid	Sucralfate	0.0295041			0.0434783
Acetylsalicylic Acid	Sucroferric Oxyhydroxide	0.352445			0.0333333
Acetylsalicylic Acid	Sulfametrole And Trimethoprim	0.00447284
Acetylsalicylic Acid	Sulfasalazine	0.00255754			0.245614
Acetylsalicylic Acid	Sulpiride	0.000641026			0.15625
Acetylsalicylic Acid	Sultamicillin	0.00191816			0.125
Acetylsalicylic Acid	Tacrolimus	0.0666667			0.0740741
Acetylsalicylic Acid	Tadalafil	0.00830671			0.1
Acetylsalicylic Acid	Tamsulosin	0.0924679			0.174603
Acetylsalicylic Acid	Tazobactam	0.000641026			0.131148
Acetylsalicylic Acid	Teicoplanin	0.00128123			0.0935252
Acetylsalicylic Acid	Telmisartan	0.0216285			0.228571
Acetylsalicylic Acid	Terazosin	0.0192906			0.119403
Acetylsalicylic Acid	Terbinafine	0.00319489			0.148148
Acetylsalicylic Acid	Testosterone	0.00191571			0.0847458
Acetylsalicylic Acid	Tetrazepam	0.00192308			0.0793651
Acetylsalicylic Acid	Thalidomide	0.00191327			0.125
Acetylsalicylic Acid	Theophylline	0.0556242			0.0851064
Acetylsalicylic Acid	Thiamazole	0.00256082			0.0769231
Acetylsalicylic Acid	Thiamine (Vit B1)	0.00319693			0.0847458
Acetylsalicylic Acid	Thioctic Acid	0.0127146			0.108696
Acetylsalicylic Acid	Thioridazine	0.00192308			0.0895522
Acetylsalicylic Acid	Thiosulfate	0.00128205			0.03125
Acetylsalicylic Acid	Tiapride	0.00192308			0.175439
Acetylsalicylic Acid	Ticagrelor	0.00512821			0.0823529
Acetylsalicylic Acid	Ticlopidine	0.00253646			0.0877193
Acetylsalicylic Acid	Timolol	0.0102171			0.0625
Acetylsalicylic Acid	Tiotropium Bromide	0.0587523			0.172414
Acetylsalicylic Acid	Tizanidine	0.0083014			0.0535714
Acetylsalicylic Acid	Tobramycin	0.00128041			0.03125
Acetylsalicylic Acid	Tocopherol (Vit E)	0.0057508
Acetylsalicylic Acid	Tolvaptan	0.00128205			0.176471
Acetylsalicylic Acid	Torasemide	0.0172524			0.129032
Acetylsalicylic Acid	Toremifene	0.00572519			0.145455
Acetylsalicylic Acid	Tramadol	0.0691554			0.140351
Acetylsalicylic Acid	Trazodone	0.0352069			0.0724638
Acetylsalicylic Acid	Triamcinolone	0.00128123			0.130435
Acetylsalicylic Acid	Triazolam	0.052879			0.0983607
Acetylsalicylic Acid	Trimethoprim	0.00637349			0.0925926
Acetylsalicylic Acid	Urapidil	0.0640335			0.183333
Acetylsalicylic Acid	Urokinase	0.00512821			0.131148
Acetylsalicylic Acid	Ursodeoxycholic Acid	0.00252366			0.111111
Acetylsalicylic Acid	Valaciclovir	0.00192308			0.102941
Acetylsalicylic Acid	Valganciclovir	0.00192061			0.111111
Acetylsalicylic Acid	Valproic Acid	0.00127959			0.2
Acetylsalicylic Acid	Valsartan	0.0499383			0.164179
Acetylsalicylic Acid	Vancomycin	0.027044			0.104478
Acetylsalicylic Acid	Vardenafil	0.0025641			0.115385
Acetylsalicylic Acid	Venlafaxine	0.00191571			0.111111
Acetylsalicylic Acid	Verapamil	0.0125628			0.09375
Acetylsalicylic Acid	Vildagliptin	0.0151707			0.0606061
Acetylsalicylic Acid	Voriconazole	0.000640205			0.0724638
Acetylsalicylic Acid	Xipamide	0.15			0.181818
Acetylsalicylic Acid	Zolpidem	0.0399251			0.116667
Aciclovir	Allopurinol	0.00114025			0.166667	0
Aciclovir	Allopurinol	0.00114025			0.166667	0
Aciclovir	Allopurinol	0.00114025			0.166667	0
Aciclovir	Aluminium Hydroxide	0.000476417			0
Aciclovir	Amlodipine	0.000558036			0.164557	0
Aciclovir	Amlodipine	0.000558036			0.164557	0
Aciclovir	Amlodipine	0.000558036			0.164557	0
Aciclovir	Atenolol	0.00384615			0.101449	0
Aciclovir	Atenolol	0.00384615			0.101449	0
Aciclovir	Atenolol	0.00384615			0.101449	0
Aciclovir	Bisoprolol	0.00162075			0.0985915	0
Aciclovir	Bisoprolol	0.00162075			0.0985915	0
Aciclovir	Bisoprolol	0.00162075			0.0985915	0
Aciclovir	Bumetanide	0.1			0.0897436	0
Aciclovir	Bumetanide	0.1			0.0897436	0
Aciclovir	Bumetanide	0.1			0.0897436	0
Aciclovir	Calcitriol	0.000781555			0.0543478	0.166667
Aciclovir	Calcitriol	0.000781555			0.0543478	0.166667
Aciclovir	Calcitriol	0.000781555			0.0543478	0.166667
Aciclovir	Calcitriol	0.000781555			0.0543478	0.166667
Aciclovir	Calcitriol	0.000781555			0.0543478	0.166667
Aciclovir	Calcitriol	0.000781555			0.0543478	0.166667
Aciclovir	Ciclosporin	0.00294118			0.0769231	0.333333
Aciclovir	Ciclosporin	0.00294118			0.0769231	0.333333
Aciclovir	Ciclosporin	0.00294118			0.0769231	0.333333
Aciclovir	Ciclosporin	0.00294118			0.0769231	0.333333
Aciclovir	Ciclosporin	0.00294118			0.0769231	0.333333
Aciclovir	Ciclosporin	0.00294118			0.0769231	0.333333
Aciclovir	Digitoxin	0.0035461			0.0606061	0
Aciclovir	Digitoxin	0.0035461			0.0606061	0
Aciclovir	Digitoxin	0.0035461			0.0606061	0
Aciclovir	Diltiazem	0.00900901			0.109756	0
Aciclovir	Diltiazem	0.00900901			0.109756	0
Aciclovir	Diltiazem	0.00900901			0.109756	0
Aciclovir	Diltiazem	0.00900901			0.109756	0
Aciclovir	Diltiazem	0.00900901			0.109756	0
Aciclovir	Diltiazem	0.00900901			0.109756	0
Aciclovir	Enoxaparin	0.00581395			0.049505	0
Aciclovir	Enoxaparin	0.00581395			0.049505	0
Aciclovir	Enoxaparin	0.00581395			0.049505	0
Aciclovir	Erythropoietin	0.00107354			0.123457	0
Aciclovir	Erythropoietin	0.00107354			0.123457	0
Aciclovir	Erythropoietin	0.00107354			0.123457	0
Aciclovir	Furosemide	0.000350508			0.108108	0
Aciclovir	Furosemide	0.000350508			0.108108	0
Aciclovir	Furosemide	0.000350508			0.108108	0
Aciclovir	Metamizole Sodium	0.00355872			0.084507
Aciclovir	Mycophenolic Acid	0.0122699			0.0740741
Aciclovir	Nystatin	0.0416667			0.0818182	0.111111
Aciclovir	Nystatin	0.0416667			0.0818182	0.111111
Aciclovir	Nystatin	0.0416667			0.0818182	0.111111
Aciclovir	Nystatin	0.0416667			0.0818182	0.111111
Aciclovir	Nystatin	0.0416667			0.0818182	0.111111
Aciclovir	Nystatin	0.0416667			0.0818182	0.111111
Aciclovir	Nystatin	0.0416667			0.0818182	0.111111
Aciclovir	Nystatin	0.0416667			0.0818182	0.111111
Aciclovir	Nystatin	0.0416667			0.0818182	0.111111
Aciclovir	Pantoprazole	0.00120192			0.151899	0
Aciclovir	Pantoprazole	0.00120192			0.151899	0
Aciclovir	Pantoprazole	0.00120192			0.151899	0
Aciclovir	Potassium Hydrogencarbonate	0.00218818			0.0434783
Aciclovir	Prednisolone	0.00443459			0.0843373	0.266667
Aciclovir	Prednisolone	0.00443459			0.0843373	0.266667
Aciclovir	Prednisolone	0.00443459			0.0843373	0.266667
Aciclovir	Prednisolone	0.00443459			0.0843373	0.266667
Aciclovir	Prednisolone	0.00443459			0.0843373	0.266667
Aciclovir	Prednisolone	0.00443459			0.0843373	0.266667
Aciclovir	Prednisolone	0.00443459			0.0843373	0.266667
Aciclovir	Prednisolone	0.00443459			0.0843373	0.266667
Aciclovir	Prednisolone	0.00443459			0.0843373	0.266667
Aciclovir	Prednisolone	0.00443459			0.0843373	0.266667
Aciclovir	Prednisolone	0.00443459			0.0843373	0.266667
Aciclovir	Prednisolone	0.00443459			0.0843373	0.266667
Aciclovir	Prednisolone	0.00443459			0.0843373	0.266667
Aciclovir	Prednisolone	0.00443459			0.0843373	0.266667
Aciclovir	Prednisolone	0.00443459			0.0843373	0.266667
Aciclovir	Prednisolone	0.00443459			0.0843373	0.266667
Aciclovir	Prednisolone	0.00443459			0.0843373	0.266667
Aciclovir	Prednisolone	0.00443459			0.0843373	0.266667
Aciclovir	Prednisolone	0.00443459			0.0843373	0.266667
Aciclovir	Prednisolone	0.00443459			0.0843373	0.266667
Aciclovir	Prednisolone	0.00443459			0.0843373	0.266667
Aciclovir	Prednisolone	0.00443459			0.0843373	0.266667
Aciclovir	Prednisolone	0.00443459			0.0843373	0.266667
Aciclovir	Prednisolone	0.00443459			0.0843373	0.266667
Aciclovir	Prednisolone	0.00443459			0.0843373	0.266667
Aciclovir	Prednisolone	0.00443459			0.0843373	0.266667
Aciclovir	Prednisolone	0.00443459			0.0843373	0.266667
Aciclovir	Prednisolone	0.00443459			0.0843373	0.266667
Aciclovir	Prednisolone	0.00443459			0.0843373	0.266667
Aciclovir	Prednisolone	0.00443459			0.0843373	0.266667
Aciclovir	Simvastatin	0.00118203			0.0909091	0
Aciclovir	Simvastatin	0.00118203			0.0909091	0
Aciclovir	Simvastatin	0.00118203			0.0909091	0
Aciclovir	Sucroferric Oxyhydroxide	0.000407997			0.0555556
Acipimox	Allopurinol	0.0181406	0.0144928	0	0.0869565	0
Acipimox	Aluminium Hydroxide	0.00808369			0
Acipimox	Atenolol	0.0603774	0	0.0416667	0.125	1
Acipimox	Atorvastatin	0.00425985	0.00671141	0	0.105263	3
Acipimox	Calcitriol	0.00584567	0.00329489	0	0.0632911	0
Acipimox	Calcitriol	0.00584567	0.00329489	0	0.0632911	0
Acipimox	Calcium Carbonate	0.00811359	0	0	0.178571
Acipimox	Ceftazidime	0.0246914			0.136364	0
Acipimox	Cefuroxime	0.0227273			0.144737	0
Acipimox	Cefuroxime	0.0227273			0.144737	0
Acipimox	Ciprofloxacin	0.0116959	0	0	0.129032	0
Acipimox	Ciprofloxacin	0.0116959	0	0	0.129032	0
Acipimox	Ciprofloxacin	0.0116959	0	0	0.129032	0
Acipimox	Ciprofloxacin	0.0116959	0	0	0.129032	0
Acipimox	Diclofenac	0.0212766	0	0	0.137255	0
Acipimox	Diclofenac	0.0212766	0	0	0.137255	0
Acipimox	Diclofenac	0.0212766	0	0	0.137255	0
Acipimox	Diclofenac	0.0212766	0	0	0.137255	0
Acipimox	Dihydroxialumini Sodium Carbonate	0.148148			0.114286
Acipimox	Enalapril	0.021021	0.0111111	0	0.142857	1
Acipimox	Erythropoietin	0.0118089			0.0684932	0
Acipimox	Ferrous Sulfate	0.00719424	0	0	0.0645161
Acipimox	Fluconazole	0.025	0	0	0.0727273	0
Acipimox	Fluconazole	0.025	0	0	0.0727273	0
Acipimox	Furosemide	0.00524659	0	0	0.15	1
Acipimox	Ginkgo Folium	0.0344828
Acipimox	Lansoprazole	0.00826446	0	0	0.101449	0
Acipimox	Levofloxacin	0.037037	0	0	0.134328	0
Acipimox	Levofloxacin	0.037037	0	0	0.134328	0
Acipimox	Magnesium Citrate	0.0126582			0.162162
Acipimox	Magnesium Oxide	0.0025974			0.0357143
Acipimox	Moxonidine	0.00600601	0		0.0909091	1
Acipimox	Nisoldipine	0.451613	0		0.138462	1
Acipimox	Ofloxacin	0.0416667	0	0	0.134328	0
Acipimox	Ofloxacin	0.0416667	0	0	0.134328	0
Acipimox	Ofloxacin	0.0416667	0	0	0.134328	0
Acipimox	Omeprazole	0.00460829	0	0	0.142857	0
Acipimox	Potassium Chloride	0.019305	0	0.00280112	0
Acipimox	Prazosin	0.0408163	0	0.0232558	0.153846	1
Acipimox	Ranitidine	0.0161002	0	0	0.111111	0
Acipimox	Sevelamer	0.00291886	0		0.0232558	0
Acipimox	Simvastatin	0.00931315	0.00275482	0	0.0921053	3
Acipimox	Sucroferric Oxyhydroxide	0.00651466			0.016129
Acipimox	Urapidil	0.0526316			0.0746269	1
Acipimox	Vancomycin	0.0106383	0	0	0.0642857	0
Acipimox	Vancomycin	0.0106383	0	0	0.0642857	0
Acipimox	Vancomycin	0.0106383	0	0	0.0642857	0
Acipimox	Xipamide	0.0170455			0.137931	1
Acitretin	Calcitriol	0.000390778	0.0179153	0.0216346	0.0752688	1
Acitretin	Calcitriol	0.000390778	0.0179153	0.0216346	0.0752688	1
Acitretin	Cinacalcet	0.00162338	0		0.0759494	0
Acitretin	Desloratadine	0.025	0	0	0.0519481	0
Acitretin	Enalapril	0.00151976	0.038835	0.0325203	0.116279	0
Acitretin	Esomeprazole	0.00235849	0		0.157895	0
Acitretin	Furosemide	0.000350631	0	0.0309278	0.118421	0
Acitretin	Moxonidine	0.00154321	0		0.101449	0
Acitretin	Mupirocin	0.03125			0.134831	0.5
Acitretin	Mupirocin	0.03125			0.134831	0.5
Acitretin	Nifedipine	0.00409836	0.00458716	0.0192308	0.15942	0
Acitretin	Sevelamer	0.000589623	0		0.0526316	0
Aclidinium Bromide	Amitriptyline	0.0138889			0.103896
Aclidinium Bromide	Amlodipine	0.00167411			0.159574
Aclidinium Bromide	Bisoprolol	0.00486224			0.130952
Aclidinium Bromide	Calcitriol	0.00156311			0.0857143
Aclidinium Bromide	Calcium Acetate	0.00742115			0.0833333
Aclidinium Bromide	Candesartan	0.00403226			0.177083
Aclidinium Bromide	Carvedilol	0.000682128			0.144444
Aclidinium Bromide	Cinacalcet	0.00486224			0.1
Aclidinium Bromide	Citalopram	0.00671141			0.0967742
Aclidinium Bromide	Colecalciferol	0.00648298			0.0693069
Aclidinium Bromide	Darbepoetin Alfa	0.00156658
Aclidinium Bromide	Doxazosin	0.00322234			0.132653
Aclidinium Bromide	Fenoterol	0.00490196			0.0731707
Aclidinium Bromide	Formoterol	0.0103093			0.106383
Aclidinium Bromide	Furosemide	0.00140252			0.125
Aclidinium Bromide	Gabapentin	0.0170455			0.0972222
Aclidinium Bromide	Insulin (Human)	0.00770713			0.105727
Aclidinium Bromide	Insulin Lispro	0.0234375			0.118644
Aclidinium Bromide	Ipratropium Bromide	0.00485437			0.234568
Aclidinium Bromide	Metamizole Sodium	0.0070922			0.119048
Aclidinium Bromide	Pantoprazole	0.00240385			0.0909091
Aclidinium Bromide	Phenprocoumon	0.00587084			0.15
Aclidinium Bromide	Polystyrene Sulfonate	0.00630252
Aclidinium Bromide	Sevelamer	0.00235849			0.0724638
Aclidinium Bromide	Sodium Bicarbonate	0.00160514			0.0833333
Aclidinium Bromide	Spironolactone	0.0114613			0.0909091
Aclidinium Bromide	Sucroferric Oxyhydroxide	0.00163265			0.0689655
Aclidinium Bromide	Trazodone	0.00840336			0.09375
Aclidinium Bromide	Urapidil	0.00452489			0.108696
Aclidinium Bromide	Xipamide	0.00576369			0.116279
Adefovir Dipivoxil	Aluminium Hydroxide	0.00808369			0
Adefovir Dipivoxil	Amlodipine	0.00890373	0	0.0510949	0.139785
Adefovir Dipivoxil	Atorvastatin	0.0205628	0.00334448	0.10303	0.11
Adefovir Dipivoxil	Calcitriol	0.00702302	0.00164474	0.0893971	0.0673077
Adefovir Dipivoxil	Candesartan	0.00996016	0	0.0912698	0.122449
Adefovir Dipivoxil	Ciclosporin	0.0648968			0.0769231
Adefovir Dipivoxil	Cinacalcet	0.0126984	0		0.103448
Adefovir Dipivoxil	Ciprofloxacin	0.0176471	0	0.00735294	0.0898876
Adefovir Dipivoxil	Darbepoetin Alfa	0.00780843	0
Adefovir Dipivoxil	Esomeprazole	0.0518868	0		0.1
Adefovir Dipivoxil	Felodipine	0.261905	0	0	0.116279
Adefovir Dipivoxil	Furosemide	0.00736067	0	0.0934066	0.0786517
Adefovir Dipivoxil	Potassium Chloride	0.047619	0.00359066	0.251337	0.0185185
Adefovir Dipivoxil	Propranolol	0.458333	0.00454545	0.186885	0.0731707
Adefovir Dipivoxil	Rilmenidine	0.0189125			0.0714286
Adefovir Dipivoxil	Sucroferric Oxyhydroxide	0.00774562			0.0344828
Adefovir Dipivoxil	Vancomycin	0.0215054	0	0.00694444	0.1
Albumin	Aluminium Hydroxide	0.00142113			0
Albumin	Amlodipine	0.00500556			0.084507	0
Albumin	Calcitriol	0.00311648			0.0512821	0
Albumin	Calcitriol	0.00311648			0.0512821	0
Albumin	Calcium Carbonate	0.00270088			0.107143
Albumin	Calcium Phosphate	0.269231			0.0333333
Albumin	Ciprofloxacin	0.0060241			0.114754	0
Albumin	Ciprofloxacin	0.0060241			0.114754	0
Albumin	Ciprofloxacin	0.0060241			0.114754	0
Albumin	Ciprofloxacin	0.0060241			0.114754	0
Albumin	Darbepoetin Alfa	0.00416233
Albumin	Digitoxin	0.00337838			0.097561	0
Albumin	Erythropoietin	0.00213333			0.0555556	1
Albumin	Esomeprazole	0.0022779			0.0606061	0
Albumin	Etilefrine	0.0625			0.06	0
Albumin	Furosemide	0.00349895			0.0983607	0
Albumin	Lactulose	0.0980392			0.0357143	0
Albumin	Levothyroxine Sodium	0.0161117			0.0877193
Albumin	Magnesium (Different Salts In Combination)	0.103448
Albumin	Magnesium Citrate	0.0136986			0.0789474
Albumin	Magnesium Lactate	0.016129			0.117647
Albumin	Magnesium Oxide	0.0187668			0.0384615
Albumin	Mirtazapine	0.0365854			0.0517241	0
Albumin	Moxifloxacin	0.00714286			0.108108	0
Albumin	Moxifloxacin	0.00714286			0.108108	0
Albumin	Ornithine Oxoglurate	0.27907			0.0816327
Albumin	Pantoprazole	0.00238663			0.0410959	0
Albumin	Paracetamol	0.0217391			0.125	0
Albumin	Phytomenadione	0.0555556			0.0983607	1
Albumin	Potassium Chloride	0.0487805			0
Albumin	Quetiapine	0.0232558			0.030303	0
Albumin	Sevelamer	0.00410557			0.05	0
Albumin	Silicones	0.0474138				0
Albumin	Sodium Bicarbonate	0.00238663			0.1
Albumin	Sucroferric Oxyhydroxide	0.00325468			0.0517241
Alendronic Acid	Alfacalcidol	0.0184758	0.0135135		0.0422535
Alendronic Acid	Allopurinol	0.0146067	0.107438	0.143885	0.047619
Alendronic Acid	Aluminium Hydroxide	0.00854295			0
Alendronic Acid	Amiodarone	0.015544	0.020202	0.0606061	0.0428571
Alendronic Acid	Amlodipine	0.00887902	0.0423729	0.163043	0.0895522
Alendronic Acid	Anastrozole	0.0714286	0.0222222	0.163043	0.0638298
Alendronic Acid	Atorvastatin	0.0182599	0.0737463	0.147368	0.0684932
Alendronic Acid	Beclometasone	0.0142857			0.0416667
Alendronic Acid	Bisoprolol	0.0174051	0.0128205	0.0126582	0.0350877
Alendronic Acid	Bromazepam	0.03			0.0169492
Alendronic Acid	Buflomedil	0.0363636			0.0784314
Alendronic Acid	Calcitriol	0.00740164	0.0733652	0.15677	0.0833333
Alendronic Acid	Calcium Acetate	0.0053286			0.0357143
Alendronic Acid	Calcium Carbonate	0.00740741	0.0609756	0.038961	0.0384615
Alendronic Acid	Calcium Lactate	0.00573066			0.0625
Alendronic Acid	Candesartan	0.0149402	0.0653595	0.138756	0.0405405
Alendronic Acid	Carvedilol	0.00948509	0.064	0.1875	0.046875
Alendronic Acid	Ciclosporin	0.0194986			0.0449438
Alendronic Acid	Cinacalcet	0.0255183	0		0.05
Alendronic Acid	Ciprofloxacin	0.0289017	0.0215054	0.0309278	0.0491803
Alendronic Acid	Clindamycin	0.0144928	0		0.0428571
Alendronic Acid	Colecalciferol	0.00468019			0.0434783
Alendronic Acid	Darbepoetin Alfa	0.013577	0.0131579
Alendronic Acid	Dihydralazine	0.00277778			0.027027
Alendronic Acid	Diltiazem	0.0620155	0.00961538	0.0365854	0.0588235
Alendronic Acid	Dimetindene	0.011236			0.0517241
Alendronic Acid	Doxazosin	0.00842993	0.0365854	0.133333	0.0416667
Alendronic Acid	Enalapril	0.0163205	0.107143	0.227273	0.0422535
Alendronic Acid	Erythropoietin	0.00638978			0.0588235
Alendronic Acid	Fenoterol	0.0224215	0.0120482	0.119048	0.04
Alendronic Acid	Ferrous Sulfate	0.00892857	0	0.138889	0.0384615
Alendronic Acid	Formoterol	0.00833333			0.0625
Alendronic Acid	Furosemide	0.00770039	0.0327869	0.08	0.0677966
Alendronic Acid	Indapamide	0.0105263	0	0	0.0634921
Alendronic Acid	Ipratropium Bromide	0.0222222			0.0491803
Alendronic Acid	Lanthanum Carbonate	0.0113636	0.0138889		0.0384615
Alendronic Acid	Levothyroxine Sodium	0.0159236			0.0740741
Alendronic Acid	Lomefloxacin	0.037037			0.0428571
Alendronic Acid	Losartan	0.0092081	0.0798817	0.159664	0.0441176
Alendronic Acid	Magnesium (Different Salts In Combination)	0.0135135
Alendronic Acid	Magnesium Oxide	0.0208877			0.0454545
Alendronic Acid	Mefenamic Acid	0.0243902	0	0	0.0638298
Alendronic Acid	Metamizole Sodium	0.0233333			0.0545455
Alendronic Acid	Metoprolol	0.0220588	0.0578512	0.127517	0.0377358
Alendronic Acid	Moxifloxacin	0.00662252	0	0.0131579	0.04
Alendronic Acid	Moxonidine	0.011994	0		0.0188679
Alendronic Acid	Nitrendipine	0.00935829	0	0	0.046875
Alendronic Acid	Pantoprazole	0.015006	0.0123457	0.0375	0.0434783
Alendronic Acid	Phenprocoumon	0.0170455	0	0	0.0566038
Alendronic Acid	Polystyrene Sulfonate	0.0161943
Alendronic Acid	Potassium (Different Salts In Combination)	0.0227273
Alendronic Acid	Potassium Chloride	0.00749064	0.0297521	0.0775	0
Alendronic Acid	Potassium Citrate	0.00452489			0.193548
Alendronic Acid	Potassium Hydrogencarbonate	0.0125786			0.0740741
Alendronic Acid	Prednisolone	0.00843882	0.0700389	0.166667	0.0441176
Alendronic Acid	Ramipril	0.0188356	0.0549451	0.0204082	0.0555556
Alendronic Acid	Rilmenidine	0.0139535			0
Alendronic Acid	Ropinirole	0.0377358	0.0136986	0.0131579	0.0377358
Alendronic Acid	Sertraline	0.0666667	0	0.025641	0.0192308
Alendronic Acid	Sevelamer	0.014126	0		0.0857143
Alendronic Acid	Simvastatin	0.0139535	0.0541872	0.151899	0.0547945
Alendronic Acid	Sodium Bicarbonate	0.00394945	0	0.0108696	0.0740741
Alendronic Acid	Spironolactone	0.0107527	0.0740741	0.172414	0.0140845
Alendronic Acid	Sucroferric Oxyhydroxide	0.00855049			0.0363636
Alendronic Acid	Tacrolimus	0.0133929	0.0505051	0.107895	0.0571429
Alendronic Acid	Terazosin	0.0294118	0		0.0606061
Alendronic Acid	Tiotropium Bromide	0.0336538			0.0862069
Alendronic Acid	Trazodone	0.0362319			0.0615385
Alendronic Acid	Urapidil	0.00823045			0.047619
Alendronic Acid	Valproic Acid	0.0666667	0.0271845	0.139286	0.0882353
Alendronic Acid	Vancomycin	0.0204082	0.0638298	0.0588235	0.028777
Alfacalcidol	Alfuzosin	0.0214286			0.102041	0
Alfacalcidol	Allopurinol	0.11882	0		0.04	0
Alfacalcidol	Aloxiprin	0.0386473			0.0384615	0
Alfacalcidol	Aloxiprin	0.0386473			0.0384615	0
Alfacalcidol	Alprazolam	0.0303644	0		0.043956	0
Alfacalcidol	Aluminium Chloride	0.034642			0
Alfacalcidol	Aluminium Hydroxide	0.092649			0
Alfacalcidol	Aluminium Oxide	0.0985663	0		0
Alfacalcidol	Amiodarone	0.0373665	0		0.07	0
Alfacalcidol	Amlodipine	0.122709	0.0169492		0.0490196	0
Alfacalcidol	Amoxicillin	0.025	0		0.0860215	0
Alfacalcidol	Amoxicillin And Beta-Lactamase Inhibitor	0.0175055
Alfacalcidol	Atenolol	0.049922	0.0238095		0.0833333	0
Alfacalcidol	Atorvastatin	0.124684	0.0100671		0.0980392	0
Alfacalcidol	Azathioprine	0.0134228	0.0136986		0.0322581	0
Alfacalcidol	Aztreonam	0.00241546			0.0377358	0
Alfacalcidol	Beclometasone	0.0155211			0.123711	0.25
Alfacalcidol	Beclometasone	0.0155211			0.123711	0.25
Alfacalcidol	Beclometasone	0.0155211			0.123711	0.25
Alfacalcidol	Beclometasone	0.0155211			0.123711	0.25
Alfacalcidol	Bisacodyl	0.00963855			0.0481928	1
Alfacalcidol	Bisacodyl	0.00963855			0.0481928	1
Alfacalcidol	Bisoprolol	0.0718002	0		0.0813953	0
Alfacalcidol	Bromazepam	0.018711			0.0561798	0
Alfacalcidol	Budesonide	0.00986193	0		0.134615	0.25
Alfacalcidol	Budesonide	0.00986193	0		0.134615	0.25
Alfacalcidol	Budesonide	0.00986193	0		0.134615	0.25
Alfacalcidol	Budesonide	0.00986193	0		0.134615	0.25
Alfacalcidol	Buprenorphine	0.00663717	0		0.104762	0
Alfacalcidol	Buprenorphine	0.00663717	0		0.104762	0
Alfacalcidol	Calcitriol	0.0621651	0.00826446		0.806452	2
Alfacalcidol	Calcitriol	0.0621651	0.00826446		0.806452	2
Alfacalcidol	Calcium Acetate	0.091638			0.016129
Alfacalcidol	Calcium Carbonate	0.0992411	0.0434783		0
Alfacalcidol	Calcium Lactate	0.106447			0.0625
Alfacalcidol	Calcium Phosphate	0.00232558			0
Alfacalcidol	Candesartan	0.1553	0.0204082		0.0571429	0
Alfacalcidol	Carvedilol	0.124626	0.0144928		0.0744681	0
Alfacalcidol	Cefalexin	0.00915332			0.0736842	0
Alfacalcidol	Cefazolin	0.0135135			0.0747664	0
Alfacalcidol	Cefepime	0.00239808			0.0714286	0
Alfacalcidol	Ceftazidime	0.0281385			0.0491803	0
Alfacalcidol	Cefuroxime	0.0045977			0.0747664	0
Alfacalcidol	Cefuroxime	0.0045977			0.0747664	0
Alfacalcidol	Chondroitin Sulfate	0.0238663	0		0.0421053
Alfacalcidol	Ciclesonide	0.00724638	0		0.142857	0
Alfacalcidol	Ciclesonide	0.00724638	0		0.142857	0
Alfacalcidol	Cinacalcet	0.149554	0		0.114943	0
Alfacalcidol	Ciprofloxacin	0.0482375	0		0.101124	0
Alfacalcidol	Ciprofloxacin	0.0482375	0		0.101124	0
Alfacalcidol	Ciprofloxacin	0.0482375	0		0.101124	0
Alfacalcidol	Ciprofloxacin	0.0482375	0		0.101124	0
Alfacalcidol	Citalopram	0.102362	0.00591716		0.0869565	0
Alfacalcidol	Clindamycin	0.0313112	0		0.103093	0
Alfacalcidol	Clindamycin	0.0313112	0		0.103093	0
Alfacalcidol	Clindamycin	0.0313112	0		0.103093	0
Alfacalcidol	Clonidine	0.0184049	0.016129		0.025974	0
Alfacalcidol	Clonidine	0.0184049	0.016129		0.025974	0
Alfacalcidol	Clonidine	0.0184049	0.016129		0.025974	0
Alfacalcidol	Clopidogrel	0.0838235	0.0108696		0.0631579	0
Alfacalcidol	Colecalciferol	0.103854			0.766667	4
Alfacalcidol	Dalteparin	0.0188285			0.0521739	0
Alfacalcidol	Darbepoetin Alfa	0.150766	0
Alfacalcidol	Desloratadine	0.0225225	0		0.0689655	0
Alfacalcidol	Diclofenamide	0.00700935			0.0405405	0
Alfacalcidol	Digitoxin	0.0250737	0		0.121495	0
Alfacalcidol	Dihydralazine	0.0872093			0.0140845	0
Alfacalcidol	Dihydrocodeine	0.0446009			0.157303	0
Alfacalcidol	Diltiazem	0.0417495	0		0.06	0
Alfacalcidol	Diltiazem	0.0417495	0		0.06	0
Alfacalcidol	Dimetindene	0.0578358			0.0795455	0
Alfacalcidol	Dimetindene	0.0578358			0.0795455	0
Alfacalcidol	Domperidone	0.0143541	0		0.106383	1
Alfacalcidol	Doxazosin	0.115353	0		0.09	0
Alfacalcidol	Doxycycline	0.015873	0.00257732		0.0571429	0.5
Alfacalcidol	Doxycycline	0.015873	0.00257732		0.0571429	0.5
Alfacalcidol	Dutasteride	0.00478469	0		0.135922	0
Alfacalcidol	Enalapril	0.0949949	0.0222222		0.136842	0
Alfacalcidol	Enoxaparin	0.0353982			0.0521739	0
Alfacalcidol	Erythropoietin	0.0660112			0.0707071	0
Alfacalcidol	Escitalopram	0.0422535	0		0.0869565	0
Alfacalcidol	Esomeprazole	0.0621039	0		0.0526316	1
Alfacalcidol	Ezetimibe	0.0849558	0		0.0909091	0
Alfacalcidol	Fenoterol	0.0789474	0		0.0886076	0
Alfacalcidol	Fenoterol	0.0789474	0		0.0886076	0
Alfacalcidol	Fenoterol	0.0789474	0		0.0886076	0
Alfacalcidol	Fenoterol And Ipratropium Bromide	0.0362319
Alfacalcidol	Ferrous Sulfate	0.0473047	0		0
Alfacalcidol	Fluconazole	0.00231481	0		0.0609756	0
Alfacalcidol	Fluconazole	0.00231481	0		0.0609756	0
Alfacalcidol	Flunitrazepam	0.0232068	0		0.0543478	0
Alfacalcidol	Fluticasone Furoate	0.0290456	0		0.106195
Alfacalcidol	Fluvastatin	0.0977011	0		0.0947368	0
Alfacalcidol	Folic Acid	0.0652504	0.00378788		0.0660377
Alfacalcidol	Formoterol	0.0200803			0.133333	0
Alfacalcidol	Formoterol	0.0200803			0.133333	0
Alfacalcidol	Fosinopril	0.0779436	0		0.130841	0
Alfacalcidol	Furosemide	0.106369	0.008		0.0430108	0
Alfacalcidol	Fusidic Acid	0.0135135			0.161616
Alfacalcidol	Gabapentin	0.0369718	0		0.084507	0
Alfacalcidol	Gemfibrozil	0.0248307	0		0.097561	0
Alfacalcidol	Gentamicin	0.00930233	0		0.155556	0
Alfacalcidol	Gentamicin	0.00930233	0		0.155556	0
Alfacalcidol	Gentamicin	0.00930233	0		0.155556	0
Alfacalcidol	Gentamicin	0.00930233	0		0.155556	0
Alfacalcidol	Gentamicin	0.00930233	0		0.155556	0
Alfacalcidol	Gliclazide	0.0536332	0		0.0833333	1
Alfacalcidol	Glycerol	0.00898876			0.05	1
Alfacalcidol	Glycerol	0.00898876			0.05	1
Alfacalcidol	Hepatitis B, Purified Antigen	0.0116279
Alfacalcidol	Hexoprenaline	0.00963855			0.0779221	0
Alfacalcidol	Hexoprenaline	0.00963855			0.0779221	0
Alfacalcidol	Hydrochlorothiazide	0.035343	0.05		0.047619	0
Alfacalcidol	Indapamide	0.0357782	0		0.0860215	0
Alfacalcidol	Insulin (Human)	0.102837			0.10177
Alfacalcidol	Insulin Aspart	0.0600293			0.0829493
Alfacalcidol	Insulin Lispro	0.06917			0.107345
Alfacalcidol	Ipratropium Bromide	0.0786713			0.126437
Alfacalcidol	Isoniazid	0.002331	0.025641		0.0277778	0
Alfacalcidol	Isosorbide Mononitrate	0.0377668			0.0526316
Alfacalcidol	Lansoprazole	0.0362903	0		0.0612245	1
Alfacalcidol	Lercanidipine	0.0519031			0.0917431	0
Alfacalcidol	Levodopa	0.0134831	0.00406504		0.0649351	0
Alfacalcidol	Levothyroxine Sodium	0.122807			0.0574713
Alfacalcidol	Linagliptin	0.0155556	0.0769231		0.0892857	1
Alfacalcidol	Lisinopril	0.0639193	0.030303		0.126316	0
Alfacalcidol	Loperamide	0.00684932	0		0.0989011	1
Alfacalcidol	Loratadine	0.00707547	0		0.09375	0
Alfacalcidol	Lorazepam	0.00236407	0		0.0568182	0
Alfacalcidol	Losartan	0.0961313	0.0100334		0.0714286	0
Alfacalcidol	Magnesium (Different Salts In Combination)	0.00434783
Alfacalcidol	Magnesium Carbonate	0.0923994			0
Alfacalcidol	Magnesium Citrate	0.00854701			0.0441176
Alfacalcidol	Magnesium Oxide	0.0485175			0
Alfacalcidol	Metamizole Sodium	0.0515152			0.0697674
Alfacalcidol	Metaraminol	0.0150215			0.0985915	0
Alfacalcidol	Metoclopramide	0.0147368	0		0.0930233	1
Alfacalcidol	Metoprolol	0.134172	0.015625		0.0987654	0
Alfacalcidol	Mianserin	0.0136364	0		0.0617284	0
Alfacalcidol	Minoxidil	0.0466418	0		0.0632911	0
Alfacalcidol	Minoxidil	0.0466418	0		0.0632911	0
Alfacalcidol	Mirtazapine	0.0125786	0		0.0705882	0
Alfacalcidol	Molsidomine	0.0136054	0		0.0674157	0
Alfacalcidol	Mometasone	0.00480769			0.123711	0
Alfacalcidol	Mometasone	0.00480769			0.123711	0
Alfacalcidol	Mometasone	0.00480769			0.123711	0
Alfacalcidol	Mometasone	0.00480769			0.123711	0
Alfacalcidol	Moxifloxacin	0.0486381	0		0.0980392	0
Alfacalcidol	Moxifloxacin	0.0486381	0		0.0980392	0
Alfacalcidol	Moxonidine	0.0759878	0		0.060241	0
Alfacalcidol	Mupirocin	0.0113379			0.0970874	0
Alfacalcidol	Mupirocin	0.0113379			0.0970874	0
Alfacalcidol	Nebivolol	0.0318584	0		0.111111	0
Alfacalcidol	Nicorandil	0.0324544	0		0.0227273	0
Alfacalcidol	Nitrendipine	0.0773585	0		0.0744681	0
Alfacalcidol	Nitrogen	0.0125	0		0	0
Alfacalcidol	Olanzapine	0.0344037	0		0.0549451	0
Alfacalcidol	Olmesartan Medoxomil	0.0151844	0		0.05
Alfacalcidol	Olodaterol	0.0023753			0.0784314	0
Alfacalcidol	Olodaterol And Tiotropium Bromide	0.00481928
Alfacalcidol	Omeprazole	0.0217755	0		0.0526316	1
Alfacalcidol	Oxazepam	0.0329218	0		0.0574713	0
Alfacalcidol	Pantoprazole	0.154444	0		0.0927835	1
Alfacalcidol	Paracetamol	0.0165289			0.056338	0
Alfacalcidol	Paroxetine	0.0451866	0		0.0645161	0
Alfacalcidol	Pentoxifylline	0.0168067	0		0.0454545	0
Alfacalcidol	Phenprocoumon	0.0535918	0		0.0843373	0
Alfacalcidol	Polystyrene Sulfonate	0.0934809
Alfacalcidol	Potassium Chloride	0.0580645	0.00178891		0
Alfacalcidol	Potassium Citrate	0.0392491			0.0441176
Alfacalcidol	Potassium Hydrogencarbonate	0.0661765			0.016129
Alfacalcidol	Pravastatin	0.0194384	0.0155039		0.132653	0
Alfacalcidol	Prednisolone	0.0322196	0.00952381		0.153846	0.1
Alfacalcidol	Prednisolone	0.0322196	0.00952381		0.153846	0.1
Alfacalcidol	Prednisolone	0.0322196	0.00952381		0.153846	0.1
Alfacalcidol	Prednisolone	0.0322196	0.00952381		0.153846	0.1
Alfacalcidol	Prednisolone	0.0322196	0.00952381		0.153846	0.1
Alfacalcidol	Prednisolone	0.0322196	0.00952381		0.153846	0.1
Alfacalcidol	Prednisolone	0.0322196	0.00952381		0.153846	0.1
Alfacalcidol	Prednisolone	0.0322196	0.00952381		0.153846	0.1
Alfacalcidol	Prednisolone	0.0322196	0.00952381		0.153846	0.1
Alfacalcidol	Prednisolone	0.0322196	0.00952381		0.153846	0.1
Alfacalcidol	Pregabalin	0.0110865	0		0.1	0
Alfacalcidol	Prothipendyl	0.0252294			0.0574713	0
Alfacalcidol	Rabeprazole	0.05	0		0.0714286	1
Alfacalcidol	Ramipril	0.0767544	0.0645161		0.122449	0
Alfacalcidol	Ranitidine	0.0503282	0		0.0652174	1
Alfacalcidol	Rifampicin	0.00230415			0.0740741	0
Alfacalcidol	Rilmenidine	0.0958722			0.0704225	0
Alfacalcidol	Risedronic Acid	0.0507246	0		0.0375
Alfacalcidol	Risperidone	0.0091954	0		0.118812	0
Alfacalcidol	Rivastigmine	0.0118483	0		0.0714286	0
Alfacalcidol	Ropinirole	0.0114416	0		0.0470588	0
Alfacalcidol	Rosuvastatin	0.0212314	0.00952381		0.0990099	0
Alfacalcidol	Salbutamol	0.00862069			0.0875	0
Alfacalcidol	Salbutamol	0.00862069			0.0875	0
Alfacalcidol	Salmeterol	0.0594796	0		0.0736842	0
Alfacalcidol	Sevelamer	0.136241	0		0.0746269	0
Alfacalcidol	Silicones	0.0647841				1
Alfacalcidol	Simvastatin	0.0806867	0.00274725		0.11	0
Alfacalcidol	Sodium Bicarbonate	0.0987409	0		0.016129
Alfacalcidol	Spironolactone	0.0597222	0.0144928		0.115789	0
Alfacalcidol	Sucralfate	0.0248963			0.0631579	1
Alfacalcidol	Sucroferric Oxyhydroxide	0.117877			0.0833333
Alfacalcidol	Sultamicillin	0.00477327			0.0818182	0
Alfacalcidol	Tacrolimus	0.0586207	0.00883002		0.124031	0
Alfacalcidol	Tacrolimus	0.0586207	0.00883002		0.124031	0
Alfacalcidol	Tadalafil	0.0261283	0		0.0707071	0
Alfacalcidol	Tamsulosin	0.0615641	0		0.119565	0
Alfacalcidol	Telmisartan	0.0290828	0.0280374		0.0849057	0
Alfacalcidol	Terazosin	0.0535332	0		0.106383	0
Alfacalcidol	Terbinafine	0.00952381	0		0.045977	0
Alfacalcidol	Terbinafine	0.00952381	0		0.045977	0
Alfacalcidol	Theophylline	0.0330882	0		0.038961	0
Alfacalcidol	Thiamazole	0.00478469			0.0289855	0
Alfacalcidol	Thioctic Acid	0.00675676			0.0810811
Alfacalcidol	Tiotropium Bromide	0.0654867			0.0659341
Alfacalcidol	Torasemide	0.0276498			0.0645161	0
Alfacalcidol	Tramadol	0.0506993	0		0.175	0
Alfacalcidol	Trazodone	0.064257			0.0842105	0
Alfacalcidol	Triazolam	0.0237718	0		0.0434783	0
Alfacalcidol	Tropisetron	0.00240385	0		0.0697674	1
Alfacalcidol	Urapidil	0.0377668			0.0869565	0
Alfacalcidol	Valsartan	0.0238971	0.0106383		0.103093	0
Alfacalcidol	Vancomycin	0.0231092	0		0.0925926	0.333333
Alfacalcidol	Vancomycin	0.0231092	0		0.0925926	0.333333
Alfacalcidol	Vancomycin	0.0231092	0		0.0925926	0.333333
Alfacalcidol	Vardenafil	0.00966184	0		0.0841121	0
Alfacalcidol	Vildagliptin	0.0454545	0		0.1	1
Alfacalcidol	Xipamide	0.042333			0.0561798	0
Alfacalcidol	Zolpidem	0.0632653	0		0.0666667	0
Alfuzosin	Allopurinol	0.0171233			0.0833333	0
Alfuzosin	Aluminium Hydroxide	0.000473485			0
Alfuzosin	Amlodipine	0.00837521			0.150538	0
Alfuzosin	Amoxicillin	0.0108696			0.134831	0
Alfuzosin	Amoxicillin And Beta-Lactamase Inhibitor	0.0153846
Alfuzosin	Atorvastatin	0.0151844			0.108911	0
Alfuzosin	Aztreonam	0.0666667			0.157895	0
Alfuzosin	Calcitriol	0.00116686			0.0980392	0
Alfuzosin	Calcitriol	0.00116686			0.0980392	0
Alfuzosin	Calcium Carbonate	0.000674309			0.0517241
Alfuzosin	Candesartan	0.0140987			0.11	0
Alfuzosin	Carvedilol	0.00475867			0.122222	0
Alfuzosin	Clindamycin	0.00787402			0.114583	0.333333
Alfuzosin	Clindamycin	0.00787402			0.114583	0.333333
Alfuzosin	Clindamycin	0.00787402			0.114583	0.333333
Alfuzosin	Clopidogrel	0.0304878			0.10989	0
Alfuzosin	Colecalciferol	0.0031746			0.0927835	0
Alfuzosin	Darbepoetin Alfa	0.00207792
Alfuzosin	Dimetindene	0.00598802			0.104651	0
Alfuzosin	Dimetindene	0.00598802			0.104651	0
Alfuzosin	Doxazosin	0.0117773			0.3625	0
Alfuzosin	Enoxaparin	0.0108696			0.1	0
Alfuzosin	Esomeprazole	0.00228311			0.123596	0
Alfuzosin	Fluvastatin	0.00578035			0.0947368	0
Alfuzosin	Folic Acid	0.00331126			0.141414
Alfuzosin	Furosemide	0.00525947			0.141176	0
Alfuzosin	Moxifloxacin	0.00719424			0.154639	0
Alfuzosin	Moxifloxacin	0.00719424			0.154639	0
Alfuzosin	Nebivolol	0.0514286			0.139241	0
Alfuzosin	Pantoprazole	0.00901442			0.139785	0
Alfuzosin	Potassium Hydrogencarbonate	0.0194805			0.05
Alfuzosin	Rilmenidine	0.00236407			0.117647	0
Alfuzosin	Sevelamer	0.00765607			0.0909091	0
Alfuzosin	Sodium Bicarbonate	0.000794913			0.05
Alfuzosin	Sucroferric Oxyhydroxide	0.00121852			0.045977
Alfuzosin	Testosterone	0.0434783			0.0941176	1
Alfuzosin	Xipamide	0.00141243			0.119048	0
Algeldrate	Aluminium Hydroxide	0.000476644			0.25
Algeldrate	Aluminium Oxide	0.00502513			0.25
Algeldrate	Amlodipine	0.000558347			0	0
Algeldrate	Calcitriol	0.000390778			0	0.5
Algeldrate	Calcitriol	0.000390778			0	0.5
Algeldrate	Ciprofloxacin	0.00662252			0	0
Algeldrate	Ciprofloxacin	0.00662252			0	0
Algeldrate	Ciprofloxacin	0.00662252			0	0
Algeldrate	Ciprofloxacin	0.00662252			0	0
Algeldrate	Dihydralazine	0.00299401			0	0
Algeldrate	Enalapril	0.00151976			0	0
Algeldrate	Erythropoietin	0.000536769			0	0
Algeldrate	Ferrous Sulfate	0.00185874			0
Algeldrate	Furosemide	0.000350631			0.0222222	0
Algeldrate	Magnesium Carbonate	0.0031348			0
Algeldrate	Magnesium Hydroxide	0.166667			0.25
Algeldrate	Polystyrene Sulfonate	0.00210526
Algeldrate	Sodium Bicarbonate	0.000803859			0
Algeldrate	Vancomycin	0.0136986			0	0.333333
Algeldrate	Vancomycin	0.0136986			0	0.333333
Algeldrate	Vancomycin	0.0136986			0	0.333333
Algeldrate	Xipamide	0.00144092			0	0
Aliskiren	Allopurinol	0.00114155	0.0736842	0.254237	0.0609756	0
Aliskiren	Aluminium Hydroxide	0.000476644			0
Aliskiren	Calcitriol	0.000390778	0.0388979	0.12	0.12037	0
Aliskiren	Calcitriol	0.000390778	0.0388979	0.12	0.12037	0
Aliskiren	Candesartan	0.00100806	0.12931	0.247253	0.132075	2
Aliskiren	Carbamazepine	0.0175439	0.0217391	0.00775194	0.102564	0
Aliskiren	Carvedilol	0.000683527	0.0978261	0.176471	0.208791	1
Aliskiren	Darbepoetin Alfa	0.000522466	0.0227273
Aliskiren	Dihydralazine	0.00299401			0.0657895	1
Aliskiren	Doxazosin	0.00107527	0.0192308	0.0882353	0.145631	1
Aliskiren	Furosemide	0.000350631	0.0902778	0.301724	0.115789	1
Aliskiren	Levetiracetam	0.0169492	0.0178571	0.0422535	0.109756	0
Aliskiren	Moxonidine	0.00154321	0		0.0898876	1
Aliskiren	Nitrendipine	0.00137363	0.0222222	0	0.145833	1
Aliskiren	Sevelamer	0.000589623	0		0.0519481	0
Aliskiren	Sucroferric Oxyhydroxide	0.000408163			0.0526316
Aliskiren	Ursodeoxycholic Acid	0.0344828			0.0909091
Allopurinol	Aloxiprin	0.0182648			0.0625	0
Allopurinol	Aloxiprin	0.0182648			0.0625	0
Allopurinol	Alprazolam	0.0264271	0	0.0111111	0.0483871	0
Allopurinol	Alprostadil	0.00113895	0.0714286	0.150794	0.0746269	0
Allopurinol	Alprostadil	0.00113895	0.0714286	0.150794	0.0746269	0
Allopurinol	Aluminium Chloride	0.00663717			0
Allopurinol	Aluminium Hydroxide	0.219852			0
Allopurinol	Aluminium Oxide	0.0549558	0.0266667	0.0631579	0
Allopurinol	Ambroxol	0.0045403	0		0.0545455	0
Allopurinol	Amiodarone	0.043956	0.0319149	0.045045	0.0547945	0
Allopurinol	Amitriptyline	0.00961538	0.0350877	0.0629921	0.0392157	0
Allopurinol	Amlodipine	0.195964	0.0625	0.12381	0.0694444	0
Allopurinol	Ammonia (13n)	0.00228311			0
Allopurinol	Amoxicillin	0.0247046	0.0123457	0.0631579	0.0757576	0
Allopurinol	Amoxicillin And Beta-Lactamase Inhibitor	0.0164474
Allopurinol	Anastrozole	0.0159091	0	0.0350877	0.0588235	0
Allopurinol	Apixaban	0.00456621	0.0135135	0.0106383	0.0869565	0
Allopurinol	Ascorbic Acid (Vit C)	0.00341686			0.0666667
Allopurinol	Atenolol	0.0998062	0.0851064	0.0283019	0.0517241	0
Allopurinol	Atorvastatin	0.203617	0.0810811	0.21147	0.0379747	0
Allopurinol	Atovaquone	0.00570776			0.0727273	0
Allopurinol	Aztreonam	0.00114155			0.0958904	0
Allopurinol	Benzbromarone	0.00228311	0.0422535	0.0232558	0.0491803	3
Allopurinol	Bethanechol	0.00456621	0.0128205	0	0.0222222	0
Allopurinol	Bezafibrate	0.00649351	0.0377358	0.0701754	0.0655738	0
Allopurinol	Biotin	0.00341686	0.0236364	0.0645161	0.132075	0
Allopurinol	Bisoprolol	0.140673	0.056338	0	0.0327869	0
Allopurinol	Bromazepam	0.0160085			0.103448	0
Allopurinol	Budesonide	0.0220357	0.0526316	0.160714	0.060241	0
Allopurinol	Budesonide	0.0220357	0.0526316	0.160714	0.060241	0
Allopurinol	Budesonide	0.0220357	0.0526316	0.160714	0.060241	0
Allopurinol	Budesonide	0.0220357	0.0526316	0.160714	0.060241	0
Allopurinol	Buflomedil	0.016835			0.0925926	0
Allopurinol	Bumetanide	0.00912201	0.0338983	0.0178571	0.0769231	0
Allopurinol	Buprenorphine	0.00880088	0.0470588	0.0315789	0.0361446	0
Allopurinol	Buprenorphine	0.00880088	0.0470588	0.0315789	0.0361446	0
Allopurinol	Cabergoline	0.00561798	0	0	0.0722892	0
Allopurinol	Cabergoline	0.00561798	0	0	0.0722892	0
Allopurinol	Calcitriol	0.243214	0.0485893	0.139588	0.0379747	0
Allopurinol	Calcitriol	0.243214	0.0485893	0.139588	0.0379747	0
Allopurinol	Calcium Acetate	0.0801527			0.03125
Allopurinol	Calcium Carbonate	0.198875	0.0121951	0.0340909	0.0333333
Allopurinol	Calcium Chloride	0.0111111	0.0255102	0.139194	0
Allopurinol	Calcium Dobesilate	0.0204962			0.0681818
Allopurinol	Calcium Glubionate	0.00568182			0.0461538
Allopurinol	Calcium Lactate	0.0810811			0.027027
Allopurinol	Calcium Pantothenate	0.00450958			0.0185185
Allopurinol	Calcium Phosphate	0.00337079			0.0333333
Allopurinol	Candesartan	0.176322	0.104167	0.232673	0.0657895	0
Allopurinol	Capecitabine	0.00114025	0.0361446	0.116608	0.084507	0
Allopurinol	Carbamazepine	0.0264026	0.0432099	0.125926	0.0681818	0
Allopurinol	Carvedilol	0.186707	0.0487805	0.151899	0.0597015	0
Allopurinol	Cefalexin	0.0100671			0.0746269	0
Allopurinol	Cefazolin	0.00996678			0.0759494	0
Allopurinol	Cefepime	0.0022779			0.0714286	0
Allopurinol	Cefixime	0.00114155			0.0731707	0
Allopurinol	Ceftazidime	0.0184783			0.0769231	0
Allopurinol	Cefuroxime	0.00446927			0.0759494	0
Allopurinol	Cefuroxime	0.00446927			0.0759494	0
Allopurinol	Celecoxib	0.00337458	0.0801688	0.176259	0.0655738	0.5
Allopurinol	Celecoxib	0.00337458	0.0801688	0.176259	0.0655738	0.5
Allopurinol	Cetirizine	0.00560538			0.046875	0
Allopurinol	Cetirizine	0.00560538			0.046875	0
Allopurinol	Ciclosporin	0.0857909			0.0659341	0
Allopurinol	Ciclosporin	0.0857909			0.0659341	0
Allopurinol	Cilazapril	0.0146396	0.0606061		0.0526316	0
Allopurinol	Cinacalcet	0.151235	0.0149254		0.046875	0
Allopurinol	Ciprofloxacin	0.0554985	0.045977	0.168421	0.0967742	0
Allopurinol	Ciprofloxacin	0.0554985	0.045977	0.168421	0.0967742	0
Allopurinol	Ciprofloxacin	0.0554985	0.045977	0.168421	0.0967742	0
Allopurinol	Ciprofloxacin	0.0554985	0.045977	0.168421	0.0967742	0
Allopurinol	Cisapride	0.00331858	0	0	0.0740741	0
Allopurinol	Citalopram	0.033367	0.0269058	0.0377358	0.0447761	0
Allopurinol	Clarithromycin	0.00677201	0.0666667	0.247863	0.032967	0
Allopurinol	Clindamycin	0.0399579	0		0.0131579	0
Allopurinol	Clindamycin	0.0399579	0		0.0131579	0
Allopurinol	Clindamycin	0.0399579	0		0.0131579	0
Allopurinol	Clonidine	0.0180276	0.0252101	0.0697674	0.113636	0
Allopurinol	Clonidine	0.0180276	0.0252101	0.0697674	0.113636	0
Allopurinol	Clonidine	0.0180276	0.0252101	0.0697674	0.113636	0
Allopurinol	Clopidogrel	0.109158	0.0555556	0.175325	0.0597015	0
Allopurinol	Coagulation Factor Viii	0.0056243
Allopurinol	Codeine	0.00114155			0.0428571	0
Allopurinol	Colecalciferol	0.0929722			0.027027	0
Allopurinol	Cyanocobalamin	0.00456621			0.0441176	0
Allopurinol	Dalteparin	0.0204301			0.0224719	0
Allopurinol	Darbepoetin Alfa	0.208315	0
Allopurinol	Darunavir	0.00225734	0.0144928	0.0235294	0.0337079	0
Allopurinol	Denosumab	0.00684932	0	0		1
Allopurinol	Desloratadine	0.0121547	0	0.0108696	0.105263	0
Allopurinol	Dexamethasone	0.0022779	0.027061	0.12812	0.0533333	0
Allopurinol	Dexamethasone	0.0022779	0.027061	0.12812	0.0533333	0
Allopurinol	Dexamethasone	0.0022779	0.027061	0.12812	0.0533333	0
Allopurinol	Dexamethasone	0.0022779	0.027061	0.12812	0.0533333	0
Allopurinol	Dexamethasone	0.0022779	0.027061	0.12812	0.0533333	0
Allopurinol	Dexamethasone	0.0022779	0.027061	0.12812	0.0533333	0
Allopurinol	Dexamethasone	0.0022779	0.027061	0.12812	0.0533333	0
Allopurinol	Dexamethasone	0.0022779	0.027061	0.12812	0.0533333	0
Allopurinol	Dexamethasone	0.0022779	0.027061	0.12812	0.0533333	0
Allopurinol	Dexamethasone	0.0022779	0.027061	0.12812	0.0533333	0
Allopurinol	Dexamethasone	0.0022779	0.027061	0.12812	0.0533333	0
Allopurinol	Diazepam	0.0124153	0.0316456	0.0620155	0.0877193	0
Allopurinol	Diclofenac	0.0123457	0.0743802	0.147287	0.0769231	0.5
Allopurinol	Diclofenac	0.0123457	0.0743802	0.147287	0.0769231	0.5
Allopurinol	Diclofenac	0.0123457	0.0743802	0.147287	0.0769231	0.5
Allopurinol	Diclofenac	0.0123457	0.0743802	0.147287	0.0769231	0.5
Allopurinol	Diclofenamide	0.00337079			0.119048	0
Allopurinol	Diflucortolone	0.00114025			0.0833333	0
Allopurinol	Diflucortolone	0.00114025			0.0833333	0
Allopurinol	Digitoxin	0.0722892	0	0	0.0714286	0
Allopurinol	Dihydralazine	0.0521739			0.0769231	0
Allopurinol	Dihydrocodeine	0.00554324			0.057971	0
Allopurinol	Dihydroxialumini Sodium Carbonate	0.0045403			0.0277778
Allopurinol	Diltiazem	0.0378947	0.01	0.152866	0.0857143	0
Allopurinol	Diltiazem	0.0378947	0.01	0.152866	0.0857143	0
Allopurinol	Dimetindene	0.0478615			0.0483871	0
Allopurinol	Dimetindene	0.0478615			0.0483871	0
Allopurinol	Dipyridamole	0.00555556	0.0555556	0.0693069	0.0384615	0
Allopurinol	Donepezil	0.00114025	0.0172414	0.00990099	0.078125	0
Allopurinol	Dopamine	0.00570776	0.0250165	0.106498	0.0465116	0
Allopurinol	Dorzolamide	0.00449438	0.0147059		0.0491803	0
Allopurinol	Doxazosin	0.169689	0.0125	0.0666667	0.0821918	0
Allopurinol	Doxepin	0.00796359	0.0149254	0.010989	0.0350877	0
Allopurinol	Doxepin	0.00796359	0.0149254	0.010989	0.0350877	0
Allopurinol	Doxycycline	0.0099889	0.0257353	0.116364	0.0519481	0
Allopurinol	Doxycycline	0.0099889	0.0257353	0.116364	0.0519481	0
Allopurinol	Duloxetine	0.00338219	0.0117647	0.0204082	0.0322581	0
Allopurinol	Dutasteride	0.00455581	0		0.0875	0
Allopurinol	Emtricitabine	0.00563698	0		0.0847458	0
Allopurinol	Enalapril	0.142219	0.126866	0.257862	0.04	0
Allopurinol	Enoxaparin	0.0554435			0.0224719	0
Allopurinol	Eplerenone	0.0423163	0.0917431	0.228188	0.0649351	0
Allopurinol	Erythropoietin	0.181113			0.0555556	0
Allopurinol	Escitalopram	0.0487562	0		0.0447761	0
Allopurinol	Esomeprazole	0.116838	0.0151515		0.111111	0
Allopurinol	Everolimus	0.00565611	0.0372093	0.0446735	0.0396825	0
Allopurinol	Everolimus	0.00565611	0.0372093	0.0446735	0.0396825	0
Allopurinol	Ezetimibe	0.0924797	0.02	0.0583333	0.0819672	0
Allopurinol	Famotidine	0.00561798	0		0.0655738	0
Allopurinol	Felodipine	0.015873	0.0136986	0	0.0806452	0
Allopurinol	Fenoterol	0.0405797	0.025641	0.0194175	0.0566038	0
Allopurinol	Fenoterol	0.0405797	0.025641	0.0194175	0.0566038	0
Allopurinol	Fenoterol	0.0405797	0.025641	0.0194175	0.0566038	0
Allopurinol	Fentanyl	0.0175246	0.0206186	0.190141	0.0862069	0
Allopurinol	Fentanyl	0.0175246	0.0206186	0.190141	0.0862069	0
Allopurinol	Ferrous Sulfate	0.0777439	0.032967	0.288462	0.0333333
Allopurinol	Finasteride	0.00792752	0.0581395	0.0824742	0.104478	0
Allopurinol	Finasteride	0.00792752	0.0581395	0.0824742	0.104478	0
Allopurinol	Flecainide	0.00113379	0	0	0.0895522	0
Allopurinol	Fluconazole	0.00111857	0.0232558	0.020202	0.0555556	0
Allopurinol	Fluconazole	0.00111857	0.0232558	0.020202	0.0555556	0
Allopurinol	Flumetasone And Antiseptics	0.00114155
Allopurinol	Flunitrazepam	0.0237838	0	0.011236	0.0806452	0
Allopurinol	Flupentixol	0.00226757	0	0	0.0441176	0
Allopurinol	Fluticasone Furoate	0.0267953	0	0.0117647	0.0674157
Allopurinol	Fluvastatin	0.0906217	0.104839	0.150685	0.0422535	0
Allopurinol	Folic Acid	0.0505415	0.0424779	0.116705	0.106667
Allopurinol	Formoterol	0.0125261			0.0746269	0
Allopurinol	Formoterol	0.0125261			0.0746269	0
Allopurinol	Formoterol And Budesonide	0.00684932
Allopurinol	Fosamprenavir	0.00563698			0.0352941	0
Allopurinol	Fosinopril	0.106468	0.0422535	0.0116279	0.045977	0
Allopurinol	Furosemide	0.260311	0.0393258	0.184932	0.0634921	0
Allopurinol	Fusidic Acid	0.00884956			0.0493827
Allopurinol	Gabapentin	0.0334317	0.01	0	0.0217391	0
Allopurinol	Gemfibrozil	0.00992282	0.0412371	0.0588235	0.0714286	0
Allopurinol	Gentamicin	0.0101466	0.0447761	0.207843	0.0136986	0
Allopurinol	Gentamicin	0.0101466	0.0447761	0.207843	0.0136986	0
Allopurinol	Gentamicin	0.0101466	0.0447761	0.207843	0.0136986	0
Allopurinol	Gentamicin	0.0101466	0.0447761	0.207843	0.0136986	0
Allopurinol	Gentamicin	0.0101466	0.0447761	0.207843	0.0136986	0
Allopurinol	Ginkgo Folium	0.0258137
Allopurinol	Gliclazide	0.0807265	0.0140845	0	0.0517241	0
Allopurinol	Glimepiride	0.00681818	0.0136986	0	0.0675676	0
Allopurinol	Gliquidone	0.00447427	0		0.0632911	0
Allopurinol	Glycerol	0.0144766			0.03125	0
Allopurinol	Glycerol	0.0144766			0.03125	0
Allopurinol	Heparin	0.00787402	0.0214286	0.0989583	0.0224719	0
Allopurinol	Heparin	0.00787402	0.0214286	0.0989583	0.0224719	0
Allopurinol	Heparin	0.00787402	0.0214286	0.0989583	0.0224719	0
Allopurinol	Hepatitis B, Purified Antigen	0.00560538
Allopurinol	Hyaluronic Acid	0.00456621	0.0439189	0.13245
Allopurinol	Hydrochlorothiazide	0.0212766	0.042735	0.0381679	0.0943396	0
Allopurinol	Hydromorphone	0.00662252			0.0597015	0
Allopurinol	Ibuprofen	0.00114025	0.0633803	0.209302	0.0638298	0.4
Allopurinol	Ibuprofen	0.00114025	0.0633803	0.209302	0.0638298	0.4
Allopurinol	Ibuprofen	0.00114025	0.0633803	0.209302	0.0638298	0.4
Allopurinol	Ibuprofen	0.00114025	0.0633803	0.209302	0.0638298	0.4
Allopurinol	Ibuprofen	0.00114025	0.0633803	0.209302	0.0638298	0.4
Allopurinol	Indapamide	0.0525784	0	0	0.0597015	0
Allopurinol	Insulin (Human)	0.126817			0.0528846
Allopurinol	Insulin Aspart	0.0880734			0.056701
Allopurinol	Insulin Glargine	0.0278075	0		0.0576923
Allopurinol	Insulin Glulisine	0.0113507			0.0531401
Allopurinol	Insulin Lispro	0.0426195			0.0641026
Allopurinol	Ipratropium Bromide	0.0405014			0.0461538
Allopurinol	Isosorbide Dinitrate	0.0021692	0.0147059		0.0465116
Allopurinol	Isosorbide Mononitrate	0.0662768			0.0638298
Allopurinol	Isradipine	0.00640342	0	0	0.0769231	0
Allopurinol	Labetalol	0.031031	0		0.0606061	0
Allopurinol	Lacosamide	0.00225734			0.0545455	0
Allopurinol	Lactulose	0.015674	0.0147059		0.0175439	0
Allopurinol	Lamotrigine	0.00677966	0.060241	0.148515	0.0816327	0
Allopurinol	Lansoprazole	0.0494624	0.0123457	0.0989011	0.0882353	0
Allopurinol	Lanthanum Carbonate	0.0151515	0		0.0333333
Allopurinol	Latanoprost	0.00451977	0.0125	0.0625	0.0666667	0
Allopurinol	Lercanidipine	0.0657371			0.0470588	0
Allopurinol	Levetiracetam	0.0152009	0.0119048	0.0105263	0.0612245	0
Allopurinol	Levocetirizine	0.00667408			0.046875	0
Allopurinol	Levodopa	0.0110742	0.0268456	0.100418	0.0612245	0
Allopurinol	Levodopa And Decarboxylase Inhibitor	0.00341686
Allopurinol	Levofloxacin	0.013363	0.0149254	0.0111111	0.0882353	0
Allopurinol	Levofloxacin	0.013363	0.0149254	0.0111111	0.0882353	0
Allopurinol	Levothyroxine Sodium	0.13087			0.0508475
Allopurinol	Linagliptin	0.00989011	0	0	0.0823529	0
Allopurinol	Linezolid	0.00114025	0		0.0571429	0
Allopurinol	Liothyronine Sodium	0.0099889			0.0483871
Allopurinol	Lisinopril	0.113475	0.0941176	0.293478	0.0547945	0
Allopurinol	Lopinavir And Ritonavir	0.00113766			0.0491803
Allopurinol	Loratadine	0.003386	0	0.0107527	0.0869565	0
Allopurinol	Lorazepam	0.00453515	0		0.145455	0
Allopurinol	Losartan	0.124799	0.0744048	0.167582	0.0714286	0
Allopurinol	Macrogol	0.0220751	0.0136986		0	0
Allopurinol	Magnesium (Different Salts In Combination)	0.0176211
Allopurinol	Magnesium Carbonate	0.0794941			0.0333333
Allopurinol	Magnesium Chloride	0.0232558	0	0.131579	0
Allopurinol	Magnesium Citrate	0.0447427			0.025
Allopurinol	Magnesium Lactate	0.0244173			0.027027
Allopurinol	Magnesium Oxide	0.118124			0.0384615
Allopurinol	Melitracen	0.00227531			0.0384615	0
Allopurinol	Meloxicam	0.00226244	0.0574713	0.0747664	0.0769231	1
Allopurinol	Meropenem	0.00114025	0		0.0547945	0
Allopurinol	Metamizole Sodium	0.0586081			0.0689655
Allopurinol	Metaraminol	0.0274725			0.0434783	0
Allopurinol	Methylprednisolone Aceponate	0.00560538			0.0843373
Allopurinol	Metoclopramide	0.00854701	0	0	0.103448	0
Allopurinol	Metoprolol	0.155689	0.0247934	0.11875	0.0350877	0
Allopurinol	Metronidazole	0.00446927	0.0618557	0.25	0.0816327	0
Allopurinol	Metronidazole	0.00446927	0.0618557	0.25	0.0816327	0
Allopurinol	Metronidazole	0.00446927	0.0618557	0.25	0.0816327	0
Allopurinol	Metronidazole	0.00446927	0.0618557	0.25	0.0816327	0
Allopurinol	Metronidazole	0.00446927	0.0618557	0.25	0.0816327	0
Allopurinol	Mianserin	0.00776915	0.0204082	0.0542636	0.037037	0
Allopurinol	Miglitol	0.00913242			0.0212766	0
Allopurinol	Milnacipran	0.00452489	0		0.0727273	0
Allopurinol	Minoxidil	0.0375254	0.0138889	0	0.0588235	0
Allopurinol	Minoxidil	0.0375254	0.0138889	0	0.0588235	0
Allopurinol	Mirtazapine	0.016129	0.0104167	0.0542636	0.0892857	0
Allopurinol	Molsidomine	0.0516899	0.0569106	0.245033	0.0483871	0
Allopurinol	Mometasone	0.00342075			0.0533333	0
Allopurinol	Mometasone	0.00342075			0.0533333	0
Allopurinol	Mometasone	0.00342075			0.0533333	0
Allopurinol	Mometasone	0.00342075			0.0533333	0
Allopurinol	Morphine	0.00990099	0.0408922	0.172872	0.0298507	0
Allopurinol	Moxifloxacin	0.0405405	0.0135135	0.0232558	0.123288	0
Allopurinol	Moxifloxacin	0.0405405	0.0135135	0.0232558	0.123288	0
Allopurinol	Moxonidine	0.137313	0		0.0740741	0
Allopurinol	Multienzymes (Lipase, Protease Etc.)	0.0133185
Allopurinol	Mupirocin	0.0145251			0.0246914	0
Allopurinol	Mupirocin	0.0145251			0.0246914	0
Allopurinol	Mycophenolic Acid	0.0442211	0.0764331	0.131148	0.0588235
Allopurinol	Nadroparin	0.00680272			0.0224719	0
Allopurinol	Naftidrofuryl	0.00568182			0.0410959	0
Allopurinol	Naphazoline	0.00569476			0.106383	0
Allopurinol	Naphazoline	0.00569476			0.106383	0
Allopurinol	Naphazoline	0.00569476			0.106383	0
Allopurinol	Nebivolol	0.0663265	0.0140845		0.0714286	0
Allopurinol	Nicorandil	0.0485961	0.0657895	0.076087	0.0714286	0
Allopurinol	Nicotinamide	0.00341686			0.0952381	0
Allopurinol	Nifedipine	0.0516432	0.052	0.195876	0.0689655	0
Allopurinol	Nisoldipine	0.0192744	0		0.0588235	0
Allopurinol	Nitrazepam	0.0102157			0.105263	0
Allopurinol	Nitrendipine	0.113889	0	0	0.0597015	0
Allopurinol	Nitrogen	0.0160772	0.0318021	0.156667	0	0
Allopurinol	Norethisterone And Estrogen	0.00563063
Allopurinol	Nystatin	0.00671892	0.0416667	0.198198	0.0612245	0
Allopurinol	Nystatin	0.00671892	0.0416667	0.198198	0.0612245	0
Allopurinol	Nystatin	0.00671892	0.0416667	0.198198	0.0612245	0
Allopurinol	Ofloxacin	0.00444444	0.0144928	0.0111111	0.0882353	0
Allopurinol	Ofloxacin	0.00444444	0.0144928	0.0111111	0.0882353	0
Allopurinol	Ofloxacin	0.00444444	0.0144928	0.0111111	0.0882353	0
Allopurinol	Olanzapine	0.00440044	0.01875	0.0275862	0.1	0
Allopurinol	Olmesartan Medoxomil	0.0141767	0.0416667	0.0344828	0.0666667
Allopurinol	Olodaterol	0.00568828			0.111111	0
Allopurinol	Olodaterol And Tiotropium Bromide	0.00342466
Allopurinol	Omega-3-Triglycerides Incl. Other Esters And Acids	0.0360767
Allopurinol	Omeprazole	0.0458537	0.0642202	0.105769	0.111111	0
Allopurinol	Oxatomide	0.00114155			0.101695	0
Allopurinol	Oxazepam	0.012605	0	0	0.127273	0
Allopurinol	Oxprenolol	0.00114025			0.0344828	0
Allopurinol	Oxycodone	0.00679502	0.0116279	0.0206186	0.0714286	0
Allopurinol	Pantoprazole	0.210677	0.04	0.032967	0.101449	0
Allopurinol	Paracetamol	0.0236052			0.0714286	0
Allopurinol	Paricalcitol	0.00667408	0.0375	0.0104167	0.0416667	0
Allopurinol	Paroxetine	0.0247423	0.0149254	0.0238095	0.0952381	0
Allopurinol	Peginterferon Alfa-2a	0.00449944	0.0789474	0.318182
Allopurinol	Peginterferon Alfa-2b	0.00341297	0.0363636	0.21
Allopurinol	Pentoxifylline	0.0150215	0.0378788	0.162791	0.127273	0
Allopurinol	Pentoxyverine	0.00114155			0.0483871	0
Allopurinol	Pergolide	0.00341686	0	0	0.0882353	0
Allopurinol	Phenazone	0.00342466			0.0888889	0
Allopurinol	Phenazone	0.00342466			0.0888889	0
Allopurinol	Phenprocoumon	0.156928	0.027027	0	0.0714286	0
Allopurinol	Polystyrene Sulfonate	0.102857
Allopurinol	Potassium (Different Salts In Combination)	0.0251092
Allopurinol	Potassium Canrenoate	0.00684932			0.0869565
Allopurinol	Potassium Chloride	0.0390335	0.0351171	0.116162	0
Allopurinol	Potassium Citrate	0.05			0.025
Allopurinol	Potassium Hydrogencarbonate	0.126904			0.03125
Allopurinol	Potassium Salicylate	0.00114155			0.0714286
Allopurinol	Pramipexole	0.0132304	0	0	0.0357143	0
Allopurinol	Pravastatin	0.0152174	0.0614525	0.150685	0.0384615	0
Allopurinol	Prazosin	0.0191441	0.0352113	0.0666667	0.106061	0
Allopurinol	Prednisolone	0.0823817	0.046332	0.261438	0.0869565	0
Allopurinol	Prednisolone	0.0823817	0.046332	0.261438	0.0869565	0
Allopurinol	Prednisolone	0.0823817	0.046332	0.261438	0.0869565	0
Allopurinol	Prednisolone	0.0823817	0.046332	0.261438	0.0869565	0
Allopurinol	Prednisolone	0.0823817	0.046332	0.261438	0.0869565	0
Allopurinol	Prednisolone	0.0823817	0.046332	0.261438	0.0869565	0
Allopurinol	Prednisolone	0.0823817	0.046332	0.261438	0.0869565	0
Allopurinol	Prednisolone	0.0823817	0.046332	0.261438	0.0869565	0
Allopurinol	Prednisolone	0.0823817	0.046332	0.261438	0.0869565	0
Allopurinol	Prednisolone	0.0823817	0.046332	0.261438	0.0869565	0
Allopurinol	Prednisone	0.00113895	0.0536913	0.229008	0.0714286	0
Allopurinol	Prednisone	0.00113895	0.0536913	0.229008	0.0714286	0
Allopurinol	Pregabalin	0.02	0.027027		0.0444444	0
Allopurinol	Propranolol	0.01427	0.0524345	0.191489	0.0350877	0
Allopurinol	Prothipendyl	0.01			0.0689655	0
Allopurinol	Quetiapine	0.00444444	0.0103093	0.204918	0.0625	0
Allopurinol	Rabeprazole	0.0131579	0	0	0.102941	0
Allopurinol	Raltegravir	0.0078125	0.04	0.0408163	0.0821918	0
Allopurinol	Ramipril	0.108212	0.0952381	0.21978	0.038961	0
Allopurinol	Ranitidine	0.0588235	0.0136986	0.0227273	0.0625	0
Allopurinol	Retinol	0.0152174	0.0334129	0.151079	0.0491803	0
Allopurinol	Retinol	0.0152174	0.0334129	0.151079	0.0491803	0
Allopurinol	Retinol	0.0152174	0.0334129	0.151079	0.0491803	0
Allopurinol	Riboflavin	0.00341686	0.0218978	0.0396825	0.109375	0
Allopurinol	Rilmenidine	0.0992301			0.0454545	0
Allopurinol	Risedronic Acid, Calcium And Colecalciferol, Sequential	0.00570776
Allopurinol	Risperidone	0.00670391	0.0632184	0.0705128	0.0921053	0
Allopurinol	Ritonavir	0.00889878	0.0531915	0.105769	0.0430108	0
Allopurinol	Rivastigmine	0.00225479	0.0135135	0	0.0526316	0
Allopurinol	Rosuvastatin	0.0227766	0.0927152	0.266667	0.0519481	0
Allopurinol	Rutoside	0.00561167			0.0641026	0
Allopurinol	Salbutamol	0.00977199			0.0555556	0
Allopurinol	Salbutamol	0.00977199			0.0555556	0
Allopurinol	Salmeterol	0.0541369	0.0348837	0.171717	0.0588235	0
Allopurinol	Salmeterol And Fluticasone	0.00570125
Allopurinol	Saxagliptin	0.00682594	0.0555556	0.0823529	0.0153846	0
Allopurinol	Sertraline	0.031679	0.011236	0	0.0555556	0
Allopurinol	Sevelamer	0.221853	0		0	0
Allopurinol	Silicones	0.0435194				0
Allopurinol	Silymarin	0.0123874			0.0833333	0
Allopurinol	Simvastatin	0.193481	0.0626566	0.164596	0.0657895	0
Allopurinol	Sirolimus	0.0153846	0.0302521	0.110197	0.0504202	0
Allopurinol	Sirolimus	0.0153846	0.0302521	0.110197	0.0504202	0
Allopurinol	Sodium Bicarbonate	0.186346	0.0729167	0.0196078	0.03125
Allopurinol	Sodium Picosulfate	0.00570125			0.0740741
Allopurinol	Sotalol	0.01427	0		0.0784314	0
Allopurinol	Spirapril	0.0123318	0.0151515		0.0375	0
Allopurinol	Spironolactone	0.0888889	0.0698925	0.1841	0.0857143	0
Allopurinol	Sucralfate	0.014862			0.0289855	0
Allopurinol	Sucroferric Oxyhydroxide	0.231396			0.0166667
Allopurinol	Sulfametrole And Trimethoprim	0.00225734
Allopurinol	Sulfasalazine	0.00454545	0.0648148	0.47619	0.0606061	0
Allopurinol	Suvorexant	0.00114155	0.0147059	0	0.0921053	0
Allopurinol	Tacrolimus	0.0528376	0.0509165	0.16129	0.0454545	0
Allopurinol	Tacrolimus	0.0528376	0.0509165	0.16129	0.0454545	0
Allopurinol	Tadalafil	0.003367	0.038961	0.021978	0.101449	0
Allopurinol	Tamsulosin	0.0848126	0	0.0117647	0.057971	0
Allopurinol	Telmisartan	0.0301676	0.0903226	0.154696	0.0493827	0
Allopurinol	Terazosin	0.0335861	0		0.0882353	0
Allopurinol	Terbinafine	0.00681818	0	0.0116279	0.0338983	0
Allopurinol	Terbinafine	0.00681818	0	0.0116279	0.0338983	0
Allopurinol	Testosterone	0.00113122	0.0283749	0.120301	0.0862069	0
Allopurinol	Tetrazepam	0.0022805			0.0806452	1
Allopurinol	Thalidomide	0.00453001	0.0408922	0.149758	0.12766	0
Allopurinol	Theophylline	0.0260521	0.0205479	0.178138	0.25	0
Allopurinol	Thiamine (Vit B1)	0.00682594			0.05
Allopurinol	Thioctic Acid	0.0133779			0.0416667
Allopurinol	Tiotropium Bromide	0.0441609			0.046875
Allopurinol	Tizanidine	0.00674916			0.0740741	1
Allopurinol	Tobramycin	0.00113766	0	0.0117647	0.0483871	0
Allopurinol	Tobramycin	0.00113766	0	0.0117647	0.0483871	0
Allopurinol	Tocopherol (Vit E)	0.00678733
Allopurinol	Torasemide	0.0055371			0.078125	0
Allopurinol	Toremifene	0.0147059	0.0147059		0.0333333	0
Allopurinol	Tramadol	0.0608782	0	0.0326087	0.0491803	0
Allopurinol	Trazodone	0.0226804			0.106061	0
Allopurinol	Triazolam	0.0522317	0	0	0.0645161	0
Allopurinol	Trimethoprim	0.00448934	0.0227273	0.0208333	0.0740741	0
Allopurinol	Trospium	0.0022779			0.05	0
Allopurinol	Urapidil	0.0509126			0.09375	0
Allopurinol	Ursodeoxycholic Acid	0.0134378			0.0454545
Allopurinol	Valaciclovir	0.0022805			0.138462	0
Allopurinol	Valganciclovir	0.00227531			0.128571	0
Allopurinol	Valproic Acid	0.00341686	0.0273973	0.114865	0.025
Allopurinol	Valsartan	0.0570539	0.084507	0.243094	0.084507	0
Allopurinol	Vancomycin	0.0226293	0.0909091	0.307692	0.0652174	0
Allopurinol	Vancomycin	0.0226293	0.0909091	0.307692	0.0652174	0
Allopurinol	Vancomycin	0.0226293	0.0909091	0.307692	0.0652174	0
Allopurinol	Venlafaxine	0.00226501	0.0222222	0.010101	0.0535714	0
Allopurinol	Verapamil	0.00760043	0.0428571	0.0855856	0.078125	0
Allopurinol	Vildagliptin	0.0371204	0.025	0.019802	0.0147059	0
Allopurinol	Xipamide	0.113475			0.0666667	0
Allopurinol	Zolpidem	0.0293194	0	0.011236	0.1	0
Allopurinol	Zopiclone	0.00114155	0		0.0757576	0
Aloxiprin	Amlodipine	0.00893356			0.142857	0
Aloxiprin	Amlodipine	0.00893356			0.142857	0
Aloxiprin	Calcium Lactate	0.0365854			0.138889
Aloxiprin	Carvedilol	0.0102459			0.174603	0
Aloxiprin	Carvedilol	0.0102459			0.174603	0
Aloxiprin	Colecalciferol	0.0259319			0.0394737	0
Aloxiprin	Colecalciferol	0.0259319			0.0394737	0
Aloxiprin	Darbepoetin Alfa	0.00835946
Aloxiprin	Dihydralazine	0.0115607			0.125	0
Aloxiprin	Dihydralazine	0.0115607			0.125	0
Aloxiprin	Dimetindene	0.05625			0.0967742	0
Aloxiprin	Dimetindene	0.05625			0.0967742	0
Aloxiprin	Dimetindene	0.05625			0.0967742	0
Aloxiprin	Dimetindene	0.05625			0.0967742	0
Aloxiprin	Doxazosin	0.0172043			0.15493	0
Aloxiprin	Doxazosin	0.0172043			0.15493	0
Aloxiprin	Furosemide	0.0056101			0.166667	0
Aloxiprin	Furosemide	0.0056101			0.166667	0
Aloxiprin	Gliclazide	0.0820513			0.122807	0
Aloxiprin	Gliclazide	0.0820513			0.122807	0
Aloxiprin	Moxonidine	0.0246914			0.0701754	0
Aloxiprin	Moxonidine	0.0246914			0.0701754	0
Aloxiprin	Polystyrene Sulfonate	0.00821355
Aloxiprin	Potassium Hydrogencarbonate	0.0107066			0.16129
Aloxiprin	Vildagliptin	0.347826			0.0588235	0
Aloxiprin	Vildagliptin	0.347826			0.0588235	0
Alprazolam	Aluminium Hydroxide	0.0310296			0
Alprazolam	Aluminium Oxide	0.0315789	0	0	0.0238095
Alprazolam	Amiodarone	0.03125	0.0512821	0.193548	0.146341	0
Alprazolam	Amitriptyline	0.0314465	0.0689655	0.12	0.129032	1
Alprazolam	Amlodipine	0.0289143	0.0327869	0.114286	0.119048	0
Alprazolam	Ammonia (13n)	0.0210526			0
Alprazolam	Atorvastatin	0.0409836	0.00996678	0.0237154	0.164706	0
Alprazolam	Azithromycin	0.0104167	0	0	0.0353982	0
Alprazolam	Azithromycin	0.0104167	0	0	0.0353982	0
Alprazolam	Beclometasone	0.0220588			0.0666667	0
Alprazolam	Beclometasone	0.0220588			0.0666667	0
Alprazolam	Beclometasone	0.0220588			0.0666667	0
Alprazolam	Beclometasone	0.0220588			0.0666667	0
Alprazolam	Benperidol	0.00833333			0.1375	2
Alprazolam	Bisoprolol	0.042522	0.0555556	0	0.0526316	0
Alprazolam	Calcitriol	0.0258987	0.00491803	0.00963855	0.03125	0
Alprazolam	Calcitriol	0.0258987	0.00491803	0.00963855	0.03125	0
Alprazolam	Calcium Acetate	0.0160256			0.0416667
Alprazolam	Calcium Carbonate	0.0228908	0	0	0.0212766
Alprazolam	Calcium Chloride	0.0487805	0	0	0
Alprazolam	Calcium Lactate	0.0244499			0.0377358
Alprazolam	Candesartan	0.0372137	0	0.0179641	0.113636	0
Alprazolam	Carvedilol	0.0277045	0.0428571	0.0510204	0.113924	0
Alprazolam	Cefazolin	0.00769231			0.108696	0
Alprazolam	Ceftazidime	0.0331126			0.0952381	0
Alprazolam	Cefuroxime	0.00854701			0.0625	0
Alprazolam	Cefuroxime	0.00854701			0.0625	0
Alprazolam	Cinacalcet	0.0274566	0		0.0909091	0
Alprazolam	Ciprofloxacin	0.0207469	0	0.0322581	0.118421	0
Alprazolam	Ciprofloxacin	0.0207469	0	0.0322581	0.118421	0
Alprazolam	Ciprofloxacin	0.0207469	0	0.0322581	0.118421	0
Alprazolam	Ciprofloxacin	0.0207469	0	0.0322581	0.118421	0
Alprazolam	Citalopram	0.0083682	0.0359281	0.075	0.115385	1
Alprazolam	Clopidogrel	0.0295567	0.0322581	0.0625	0.142857	0
Alprazolam	Colecalciferol	0.0156919			0.0449438	0
Alprazolam	Dalteparin	0.0243902			0.0188679	0
Alprazolam	Darbepoetin Alfa	0.030785	0
Alprazolam	Digitoxin	0.0134771	0	0	0.0490196	0
Alprazolam	Dihydralazine	0.0238663			0.113208	0
Alprazolam	Dihydrocodeine	0.016129			0.0843373	1
Alprazolam	Diltiazem	0.0301508	0.097561	0.0625	0.107143	0
Alprazolam	Diltiazem	0.0301508	0.097561	0.0625	0.107143	0
Alprazolam	Diphenhydramine	0.0480769	0	0.166667	0.118644	0
Alprazolam	Diphenhydramine	0.0480769	0	0.166667	0.118644	0
Alprazolam	Doxazosin	0.0219342	0	0	0.142857	0
Alprazolam	Dronabinol	0.0520833	0.0152672	0.00699301	0.0875	0
Alprazolam	Enalapril	0.0315068	0	0	0.104651	0
Alprazolam	Enoxaparin	0.0310078			0.0188679	0
Alprazolam	Erythropoietin	0.0213876			0.177215	0
Alprazolam	Escitalopram	0.142259	0		0.115385	1
Alprazolam	Esomeprazole	0.0400802	0		0.101266	0
Alprazolam	Etelcalcetide	0.0510204			0.0337079	0
Alprazolam	Ezetimibe	0.0243902	0	0.0434783	0.0779221	0
Alprazolam	Ferrous Sulfate	0.0160514	0.0555556	0	0.0212766
Alprazolam	Fluconazole	0.00884956	0.185185	0.375	0.138462	0
Alprazolam	Fluconazole	0.00884956	0.185185	0.375	0.138462	0
Alprazolam	Flucytosine	0.0104167	0		0.0689655	0
Alprazolam	Flucytosine	0.0104167	0		0.0689655	0
Alprazolam	Fluoxetine	0.0784314	0.0177778	0.0186916	0.101449	1
Alprazolam	Fluvastatin	0.0672269	0.0384615	0.0722892	0.1375	0
Alprazolam	Folic Acid	0.0407609	0	0.004914	0.0638298
Alprazolam	Formoterol	0.016129			0.0722892	0
Alprazolam	Formoterol	0.016129			0.0722892	0
Alprazolam	Furosemide	0.0275453	0.015748	0	0.0909091	0
Alprazolam	Gabapentin	0.011236	0	0	0.0322581	1
Alprazolam	Ginkgo Folium	0.0230769
Alprazolam	Gliclazide	0.0394265	0.0666667	0	0.0985915	0
Alprazolam	Glycerol	0.0655738			0	0
Alprazolam	Glycerol	0.0655738			0	0
Alprazolam	Heparin	0.0454545	0.00124844	0	0.0188679	0
Alprazolam	Heparin	0.0454545	0.00124844	0	0.0188679	0
Alprazolam	Heparin	0.0454545	0.00124844	0	0.0188679	0
Alprazolam	Hydromorphone	0.00769231			0.0864198	1
Alprazolam	Insulin (Human)	0.0477816			0.0727273
Alprazolam	Insulin Aspart	0.0305344			0.0724638
Alprazolam	Insulin Glargine	0.0588235	0		0.0675676
Alprazolam	Insulin Lispro	0.0277778			0.0958084
Alprazolam	Isosorbide Mononitrate	0.0162338			0.0307692
Alprazolam	Lansoprazole	0.0209424	0.181818	0.3125	0.0963855	0
Alprazolam	Lanthanum Carbonate	0.0194805	0		0.0212766
Alprazolam	Levodopa	0.00763359	0.00806452	0	0.0615385	1
Alprazolam	Levothyroxine Sodium	0.0343088			0.0533333
Alprazolam	Lisinopril	0.0316249	0.0277778	0	0.119048	0
Alprazolam	Lorazepam	0.0194175	0		0.230769	4
Alprazolam	Lornoxicam	0.0612245	0		0.153846	0
Alprazolam	Losartan	0.0232558	0.00660066	0.0146628	0.164557	0
Alprazolam	Macrogol	0.0211268	0		0	0
Alprazolam	Magnesium (Different Salts In Combination)	0.0437956
Alprazolam	Magnesium Carbonate	0.0670103			0.0212766
Alprazolam	Magnesium Chloride	0.028777	0	0	0
Alprazolam	Magnesium Citrate	0.013245			0.0175439
Alprazolam	Magnesium Lactate	0.0289855			0.0377358
Alprazolam	Magnesium Orotate	0.0206186			0.0666667
Alprazolam	Magnesium Oxide	0.0384615			0
Alprazolam	Metamizole Sodium	0.0217984			0.179104
Alprazolam	Metaraminol	0.033557			0.101695	0
Alprazolam	Methylprednisolone	0.0458716	0.01	0	0.0561798	0
Alprazolam	Methylprednisolone	0.0458716	0.01	0	0.0561798	0
Alprazolam	Methylprednisolone	0.0458716	0.01	0	0.0561798	0
Alprazolam	Metoclopramide	0.0316456	0	0	0.0945946	0
Alprazolam	Metoprolol	0.0352782	0.0149254	0.0416667	0.0555556	0
Alprazolam	Metronidazole	0.0172414	0.0217391	0.0625	0.129032	0
Alprazolam	Metronidazole	0.0172414	0.0217391	0.0625	0.129032	0
Alprazolam	Metronidazole	0.0172414	0.0217391	0.0625	0.129032	0
Alprazolam	Metronidazole	0.0172414	0.0217391	0.0625	0.129032	0
Alprazolam	Metronidazole	0.0172414	0.0217391	0.0625	0.129032	0
Alprazolam	Mianserin	0.016	0.0232558	0.0961538	0.140625	1
Alprazolam	Milnacipran	0.0288462	0		0.117647	1
Alprazolam	Minoxidil	0.0660793	0	0	0.0757576	0
Alprazolam	Minoxidil	0.0660793	0	0	0.0757576	0
Alprazolam	Mirtazapine	0.025	0.025	0.0961538	0.130435	1
Alprazolam	Moclobemide	0.0210526			0.151515	1
Alprazolam	Molsidomine	0.014652	0	0	0.123288	0
Alprazolam	Montelukast	0.0105263	0.0285714	0.238095	0.161616	0
Alprazolam	Moxonidine	0.0406162	0		0.119403	0
Alprazolam	Mupirocin	0.0241935			0.0416667	0
Alprazolam	Mupirocin	0.0241935			0.0416667	0
Alprazolam	Mycophenolic Acid	0.0238095	0.018018	0.0535714	0.0595238
Alprazolam	Nicorandil	0.0106383	0	0	0.084507	0
Alprazolam	Nifedipine	0.0335366	0.0147059	0.00657895	0.128571	0
Alprazolam	Nitrendipine	0.0326223	0	0	0.113924	0
Alprazolam	Ondansetron	0.0423729	0.115385	0.277778	0.173333	0
Alprazolam	Pantoprazole	0.0408284	0.157895	0.666667	0.0689655	0
Alprazolam	Paracetamol	0.0116959			0.107143	1
Alprazolam	Paroxetine	0.065	0.025641	0.111111	0.0886076	1
Alprazolam	Phenprocoumon	0.0306644	0.0526316	0.230769	0.132353	0
Alprazolam	Polystyrene Sulfonate	0.0251799
Alprazolam	Potassium Chloride	0.030581	0	0	0
Alprazolam	Potassium Citrate	0.013986			0.0175439
Alprazolam	Potassium Hydrogencarbonate	0.0203704			0.0204082
Alprazolam	Prednisolone	0.0167598	0.0189573	0	0.0574713	0
Alprazolam	Prednisolone	0.0167598	0.0189573	0	0.0574713	0
Alprazolam	Prednisolone	0.0167598	0.0189573	0	0.0574713	0
Alprazolam	Prednisolone	0.0167598	0.0189573	0	0.0574713	0
Alprazolam	Prednisolone	0.0167598	0.0189573	0	0.0574713	0
Alprazolam	Prednisolone	0.0167598	0.0189573	0	0.0574713	0
Alprazolam	Prednisolone	0.0167598	0.0189573	0	0.0574713	0
Alprazolam	Prednisolone	0.0167598	0.0189573	0	0.0574713	0
Alprazolam	Prednisolone	0.0167598	0.0189573	0	0.0574713	0
Alprazolam	Prednisolone	0.0167598	0.0189573	0	0.0574713	0
Alprazolam	Pregabalin	0.0620155	0		0.0491803	1
Alprazolam	Ramipril	0.0153139	0.0285714	0	0.114943	0
Alprazolam	Ranitidine	0.0256	0	0	0.0493827	0
Alprazolam	Repaglinide	0.0102041	0.105263	0.454545	0.123596	0
Alprazolam	Rilmenidine	0.0181818			0.0677966	0
Alprazolam	Rotigotine	0.020202			0.0740741	1
Alprazolam	Salmeterol	0.0203252	0	0	0.0987654	0
Alprazolam	Sertraline	0.026178	0.030303	0	0.15625	1
Alprazolam	Sevelamer	0.0281286	0		0.0350877	0
Alprazolam	Silicones	0.0189873				0
Alprazolam	Simvastatin	0.0514541	0.010989	0.0206897	0.0425532	0
Alprazolam	Sodium Bicarbonate	0.0276285	0	0.0416667	0.0204082
Alprazolam	Sotalol	0.028777	0		0.0746269	0
Alprazolam	Spironolactone	0.0277778	0	0.00990099	0.0449438	0
Alprazolam	Sucroferric Oxyhydroxide	0.0307817			0
Alprazolam	Tacrolimus	0.0243056	0.010989	0.0172911	0.0645161	0
Alprazolam	Tacrolimus	0.0243056	0.010989	0.0172911	0.0645161	0
Alprazolam	Telmisartan	0.0444444	0	0.015625	0.159091	0
Alprazolam	Theophylline	0.0210084	0.0108696	0.0192308	0.0806452	0
Alprazolam	Ticagrelor	0.00980392	0.130435	0.857143	0.113402	0
Alprazolam	Torasemide	0.016			0.146667	0
Alprazolam	Tramadol	0.0291971	0.105263	0.6	0.140845	1
Alprazolam	Trazodone	0.0765306			0.168831	1
Alprazolam	Triazolam	0.0480769	0.3	0.666667	0.765957	2
Alprazolam	Urapidil	0.0262295			0.115385	0
Alprazolam	Urokinase	0.0510204	0.00185529	0	0.103896	0
Alprazolam	Vancomycin	0.0243902	0	0	0.0860927	0
Alprazolam	Vancomycin	0.0243902	0	0	0.0860927	0
Alprazolam	Vancomycin	0.0243902	0	0	0.0860927	0
Alprazolam	Xipamide	0.0273438			0.140845	0
Alprazolam	Zolpidem	0.0631579	0	0	0.106667	2
Alprostadil	Aluminium Hydroxide	0.00142993			0
Alprostadil	Aluminium Oxide	0.00497512	0.0070922	0.0574163	0
Alprostadil	Amlodipine	0.00111607	0.027933	0.0917431	0.0978261	0.5
Alprostadil	Amlodipine	0.00111607	0.027933	0.0917431	0.0978261	0.5
Alprostadil	Bezafibrate	0.0178571	0.035503	0.0168067	0.0987654	0.5
Alprostadil	Bezafibrate	0.0178571	0.035503	0.0168067	0.0987654	0.5
Alprostadil	Bisoprolol	0.00161812	0.0144928	0.0242718	0.0740741	0.5
Alprostadil	Bisoprolol	0.00161812	0.0144928	0.0242718	0.0740741	0.5
Alprostadil	Dalteparin	0.0133333			0.0849057	0
Alprostadil	Dalteparin	0.0133333			0.0849057	0
Alprostadil	Digitoxin	0.00353357	0	0	0.0857143	1
Alprostadil	Digitoxin	0.00353357	0	0	0.0857143	1
Alprostadil	Enalapril	0.00151515	0.08	0.311475	0.159091	0.5
Alprostadil	Enalapril	0.00151515	0.08	0.311475	0.159091	0.5
Alprostadil	Erythropoietin	0.00161031			0.123596	0
Alprostadil	Erythropoietin	0.00161031			0.123596	0
Alprostadil	Furosemide	0.000701016	0.106195	0.268398	0.0963855	0.5
Alprostadil	Furosemide	0.000701016	0.106195	0.268398	0.0963855	0.5
Alprostadil	Isosorbide Mononitrate	0.00454545			0.0882353
Alprostadil	Omeprazole	0.00505051	0.0462428	0.0681818	0.0681818	0
Alprostadil	Omeprazole	0.00505051	0.0462428	0.0681818	0.0681818	0
Alprostadil	Ordinary Salt Combinations	0.0217391
Alprostadil	Pravastatin	0.0166667	0.0991379	0.296167	0.206897	0.5
Alprostadil	Pravastatin	0.0166667	0.0991379	0.296167	0.206897	0.5
Alprostadil	Ramipril	0.00351494	0.0536913	0.0947867	0.155556	0.5
Alprostadil	Ramipril	0.00351494	0.0536913	0.0947867	0.155556	0.5
Alprostadil	Ranitidine	0.00182482	0.0220588	0.0243902	0.0952381	0
Alprostadil	Ranitidine	0.00182482	0.0220588	0.0243902	0.0952381	0
Alprostadil	Silicones	0.00436681				0
Alprostadil	Silicones	0.00436681				0
Alprostadil	Simvastatin	0.00118064	0.0866667	0.302632	0.153846	0.5
Alprostadil	Simvastatin	0.00118064	0.0866667	0.302632	0.153846	0.5
Alprostadil	Sodium Bicarbonate	0.00160643	0.0181818	0.0135747	0.0961538
Alprostadil	Spironolactone	0.002849	0.0909091	0.343333	0.162791	0.5
Alprostadil	Spironolactone	0.002849	0.0909091	0.343333	0.162791	0.5
Alprostadil	Sucroferric Oxyhydroxide	0.000815993			0.0759494
Alprostadil	Suvorexant	0.333333	0	0.0195122	0.07	0
Alprostadil	Suvorexant	0.333333	0	0.0195122	0.07	0
Alprostadil	Xipamide	0.0028777			0.0731707	0.5
Alprostadil	Xipamide	0.0028777			0.0731707	0.5
Aluminium Chloride	Amlodipine	0.00773054			0.0178571
Aluminium Chloride	Amoxicillin	0.00900901			0
Aluminium Chloride	Atenolol	0.00342466			0
Aluminium Chloride	Atorvastatin	0.00526316			0
Aluminium Chloride	Beclometasone	0.0263158			0.0172414
Aluminium Chloride	Bisoprolol	0.0108865			0
Aluminium Chloride	Buprenorphine	0.0135135			0
Aluminium Chloride	Calcitriol	0.00855698			0
Aluminium Chloride	Calcium Acetate	0.0159574			0
Aluminium Chloride	Calcium Carbonate	0.00872483			0
Aluminium Chloride	Calcium Lactate	0.00561798			0
Aluminium Chloride	Candesartan	0.0168484			0
Aluminium Chloride	Carvedilol	0.0108035			0
Aluminium Chloride	Cinacalcet	0.0108865			0
Aluminium Chloride	Ciprofloxacin	0.0164835			0
Aluminium Chloride	Citalopram	0.011236			0.0204082
Aluminium Chloride	Clindamycin	0.0208333			0.0178571
Aluminium Chloride	Colecalciferol	0.0187793			0
Aluminium Chloride	Dalteparin	0.0288462			0
Aluminium Chloride	Darbepoetin Alfa	0.0114226
Aluminium Chloride	Darunavir	0.0222222			0
Aluminium Chloride	Digitoxin	0.0194175			0
Aluminium Chloride	Dihydralazine	0.0193906			0
Aluminium Chloride	Diltiazem	0.0285714			0.037037
Aluminium Chloride	Dimetindene	0.0505618			0.0227273
Aluminium Chloride	Doxazosin	0.0222694			0
Aluminium Chloride	Doxycycline	0.0149254			0
Aluminium Chloride	Enoxaparin	0.00985222			0
Aluminium Chloride	Erythropoietin	0.00264271			0.0181818
[truncated: 31,171 more rows]
